# Supplementary material for: Zooplankton variability in the Strait of Georgia, Canada, and relationships with the marine survivals of Chinook and Coho salmon
Source: PLoS One. 2021 Jan 25;16(1):e0245941. doi: 10.1371/journal.pone.0245941 (PMC7834739; doi:10.1371/journal.pone.0245941)
Supplement: S1 Table — Abbreviated group names are defined in Table 1. F = Female; M = Male; s1 = size class 1 (<2 mm); s2 = size class 2 (2–5 mm); s3 = size class 3 (>5 mm). For copepods, numbers refer to life history stage (with stage 6 being the reproducing adult). ‘* sp.’ means not identified to species. (XLSX) [file pone.0245941.s001.xlsx]

## Sheet: S1_Table caption
S1_Table. Definitions of which zooplankton taxa were included in each taxonomic group classification.
Abbreviated group names are defined in Table 1 of the manuscript. F=Female; M=Male; s1=size class 1 (<2 mm); s2=size class 2 (2-5 mm); s3=size class 3 (>5 mm). For copepods, numbers refer to life history stage (with stage 6 being the reproducing adult). ‘* sp.’ means not identified to species.

## Sheet: sp list.crust
AmphiGam	AmphiHyp	Cladocera	Euphs	Mysidacea	Natantia	Ostracoda	Repantia
Calliopius *sp. s1	Hyperia *sp. s1	Bosmina *.sp s1	Euphausia pacifica F	Alienacanthomysis macropsis s2	Caridea *sp. s2	Alacia *sp. s1	Anomura *sp. zoea s1
Calliopius *sp. s2	Hyperia *sp. s2	Daphnia longiremis s1	Euphausia pacifica M	Holmesiella anomala F	Caridea *sp. mysis s1	Alacia minor s1	Anomura *sp. zoea s2
Calliopius *sp. s3	Hyperia medusarum F	Evadne *sp. s1	Euphausia pacifica s2	Holmesiella anomala M	Caridea *sp. mysis s2	Alacia pseudoalata s1	Axiidae *sp. mysis s2
Calliopius pacificus s1	Hyperia medusarum M	Podon *sp. s1	Euphausia pacifica s3	Holmesiella anomala s2	Caridea *sp. mysis s3	Conchoecetta giesbrechti s1	Axiidae *sp. zoea s2
Calliopius pacificus s2	Hyperia medusarum s1		Euphausia pacifica eggs s1	Holmesiella anomala larvae s1	Caridea *sp. zoea s1	Conchoecia hyalophyllum s1	Brachyura *sp. megalops s1
Calliopius pacificus s3	Hyperia medusarum s2		Euphausia pacifica juvenile s2	Meterythrops robusta s2	Caridea *sp. zoea s2	Conchoecia rudjakovi s1	Brachyura *sp. zoea s1
Cyphocaris challengeri s1	Hyperoche *sp. s1		Euphausia pacifica nauplii s1	Mysidacea *sp. juvenile s1	Crangonidae *sp. mysis s1	Conchoecinae *sp. s1	Cancer *sp. megalops s1
Cyphocaris challengeri s2	Hyperoche mediterranea F		Euphausia pacifica zoea s1	Neomysis *sp. s2	Crangonidae *sp. mysis s2	Diasterope pilosa s1	Cancer *sp. megalops s2
Cyphocaris challengeri s3	Hyperoche mediterranea M		Euphausiacea *sp. s1	Neomysis rayii M	Crangonidae *sp. zoea s1	Discoconchoecia elegans s1	Cancer *sp. zoea s1
Eohaustorioidae *sp. s1	Hyperoche medusarum F		Euphausiidae *sp. eggs s1	Neomysis rayii s3	Crangonidae *sp. zoea s2	Discoconchoecia pseudodiscophora s1	Cancer *sp. zoea s2
Gammaridea *sp. s1	Hyperoche medusarum M		Euphausiidae *sp. nauplii s1	Pacifacanthomysis nephrophthalma s2	Eualus *sp. s2	Halocypris *sp. s1	Cancer antennarius megalops s1
Gammaridea *sp. s2	Hyperoche medusarum s1		Euphausiidae *sp. protozoea (or calyptopis) s1	Xenacanthomysis pseudomacropsis M	Eualus *sp. s3	Metaconchoecia inflata s1	Cancer magister megalops s2
Gammaridea *sp. s3	Hyperoche medusarum s2		Euphausiidae *sp. zoea (or furcilia) s1		Hippolytidae *sp. mysis s2	Mikroconchoecia acuticosta s1	Cancer magister megalops s3
Lysianassidae *sp. flexion s2	Primno *sp. s1		Nematoscelis *sp. s2		Hippolytidae *sp. mysis s3	Orthoconchoecia striola s1	Cancer magister zoea s1
Melphidippa *sp. s2	Primno abyssalis F		Nematoscelis difficilis F		Hippolytidae *sp. zoea s1	Ostracoda *sp. s1	Cancer magister zoea s2
Oedicerotidae *sp. s2	Primno abyssalis M		Nematoscelis difficilis M		Lebbeus *sp. mysis s2	Paramollicia dichotoma s1	Cancer oregonensis megalops s1
Orchomenella *sp. s1	Primno abyssalis s1		Nematoscelis difficilis s2		Pandalidae *sp. mysis s2	Philomedidae *sp. s1	Cancer oregonensis megalops s2
Orchomenella *sp. s2	Primno abyssalis s2		Nematoscelis difficilis s3		Pandalidae *sp. mysis s3	Scleroconcha trituberculata s1	Cancer productus megalops s1
Orchomenella *sp. s3	Primno abyssalis s3		Tessarabrachion oculatum F		Pandalidae *sp. zoea s2		Cancer productus megalops s2
Phoxocephalidae *sp. s2	Scina *sp. F		Tessarabrachion oculatum M		Pandalopsis dispar s2		Cancer productus zoea s1
Stilipes distinctus s2	Scina *sp. M		Thysanoessa *sp. s1		Pandalopsis dispar s3		Cancer productus zoea s2
Stilipes distinctus s3	Scina *sp. s1		Thysanoessa *sp. s2		Pandalus danae s2		Chionoecetes *sp. megalops s1
	Scina *sp. s2		Thysanoessa *sp. nauplii s1		Pandalus eous s3		Chionoecetes *sp. megalops s2
	Scina borealis F		Thysanoessa *sp. zoea s1		Pandalus jordani s2		Diogenidae sp.* megalops s1
	Scina borealis M		Thysanoessa inermis s2		Pandalus jordani s3		Fabia subquadrata megalops s1
	Scina borealis s1		Thysanoessa inspinata F		Pandalus platyceros s2		Galatheidae *sp. s2
	Scina borealis s2		Thysanoessa inspinata s2		Pandalus stenolepis s1		Galatheidae *sp. zoea s1
	Themisto *sp. s1		Thysanoessa inspinata s3		Pandalus stenolepis s2		Galatheidae *sp. zoea s2
	Themisto pacifica F		Thysanoessa longipes F		Pandalus stenolepis s3		Grapsidae *sp. megalops s1
	Themisto pacifica M		Thysanoessa longipes M		Pandalus tridens s2		Grapsidae *sp. zoea s1
	Themisto pacifica s2		Thysanoessa longipes s2		Pandalus tridens s3		Hemigrapsus *sp. megalops s1
	Themisto pacifica juvenile s1		Thysanoessa longipes s3		Pasiphaea pacifica F		Lithodidae *sp. zoea s2
			Thysanoessa longipes zoea s1		Pasiphaea pacifica M		Lophopanopeus *sp. megalops s1
			Thysanoessa raschii F		Pasiphaea pacifica s2		Majidae *sp. megalops s1
			Thysanoessa raschii M		Pasiphaea pacifica s3		Majidae *sp. megalops s2
			Thysanoessa raschii s2		Pasiphaea pacifica larvae s1		Majidae *sp. zoea s1
			Thysanoessa raschii s3		Pasiphaea tarda s3		Munida *sp. megalops s2
			Thysanoessa spinifera F		Sergestes *sp. mysis s2		Munida *sp. zoea s1
			Thysanoessa spinifera M		Sergestes *sp. zoea s1		Munida *sp. zoea s2
			Thysanoessa spinifera s2		Sergestes similis F		Munida quadrispina megalops s2
			Thysanoessa spinifera s3		Sergestes similis M		Munida quadrispina megalops s3
			Thysanoessa spinifera eggs s1		Sergestes similis s2		Neotrypaea *sp. mysis s1
			Thysanoessa spinifera nauplii s1		Sergestes similis s3		Neotrypaea *sp. mysis s2
			Thysanoessa spinifera zoea s1		Spirontocaris *sp. s3		Neotrypaea *sp. zoea s1
							Neotrypaea *sp. zoea s2
							Oregonia *sp. megalops s1
							Oregonia *sp. megalops s2
							Paguridae *sp. megalops s1
							Paguridae *sp. megalops s2
							Paguridae *sp. zoea s1
							Paguridae *sp. zoea s2
							Pinnixa *sp. megalops s1
							Pinnotheres *sp. megalops s1
							Pinnotheridae *sp. megalops s1
							Pinnotheridae *sp. megalops s2
							Pinnotheridae *sp. zoea s1
							Pinnotheridae *sp. zoea s2
							Porcellanidae *sp. megalops s1
							Porcellanidae *sp. zoea s1
							Porcellanidae *sp. zoea s2
							Pugettia *sp. megalops s1
							Upogebiadae *sp. megalops s2
							Xanthidae *sp. megalops s1
							Xanthidae *sp. megalops s3
							Xanthidae *sp. zoea s1

## Sheet: sp list.copes
CalCops.larg	CalCops.med	CalCops.smal	NonCalCops
Chirundina streetsi 6F	Acartia longiremis 6F	Acartia *sp. 1	Atrophia minuta 4
Epilabidocera longipedata 5	Acartia longiremis 6M	Acartia *sp. 2	Atrophia minuta 5
Epilabidocera longipedata 6F	Acartia tonsa 6F	Acartia *sp. 3	Atrophia minuta 6F
Epilabidocera longipedata 6M	Aetideus *sp. 5	Acartia *sp. 4	Caligus clemensi 6F
Eucalanus *sp. 4	Aetideus divergens 5	Acartia *sp. 5	Caligus clemensi 6M
Eucalanus bungii 4	Aetideus divergens 6F	Acartia hudsonica 5	Caligus clemensi copepodite s1
Eucalanus bungii 4F	Aetideus divergens 6M	Acartia hudsonica 6F	Caligus clemensi subadult male 5M
Eucalanus bungii 4M	Aetideus pacificus 6F	Acartia hudsonica 6M	Clytemnestra scutellata 6F
Eucalanus bungii 5	Aetideus pacificus 6M	Acartia longiremis 4	Clytemnestra scutellata 6M
Eucalanus bungii 5F	Bradyidius saanichi 5	Acartia longiremis 5	Copepoda *sp. eggs s1
Eucalanus bungii 5M	Bradyidius saanichi 6F	Acartia tonsa 4	Copepoda *sp. nauplii s1
Eucalanus bungii 6F	Calanus *sp. 3	Aetideidae *sp. 1	Corycaeus anglicus 2
Eucalanus bungii 6M	Calanus *sp. 4	Aetideidae *sp. 2	Corycaeus anglicus 3
Eucalanus californicus 5M	Calanus marshallae 3	Aetideidae *sp. 3	Corycaeus anglicus 4
Eucalanus californicus 6F	Calanus marshallae 4	Aetideidae *sp. 4	Corycaeus anglicus 5
Euchirella *sp. 5	Calanus marshallae 5	Aetideopsis *sp. 4	Corycaeus anglicus 6F
Euchirella grandicornis 6F	Calanus marshallae 6F	Aetideus *sp. 1	Corycaeus anglicus 6M
Euchirella pseudopulchra 5	Calanus marshallae 6M	Aetideus *sp. 2	Cyclopoida *sp. 3
Euchirella pseudopulchra 6F	Calanus marshallae+pacificus 6F	Aetideus *sp. 3	Cyclopoida *sp. 4
Heterorhabdus *sp. 5	Calanus pacificus 3	Aetideus *sp. 4	Cyclopoida *sp. 5
Heterorhabdus tanneri 5	Calanus pacificus 4	Aetideus divergens 2	Cyclopoida *sp. 6F
Heterorhabdus tanneri 6F	Calanus pacificus 5	Aetideus divergens 3	Cyclopoida *sp. 6M
Heterorhabdus tanneri 6M	Calanus pacificus 6F	Aetideus divergens 4	Harpacticoida *sp. 15
Neocalanus cristatus 5	Calanus pacificus 6M	Aetideus pacificus 4	Harpacticoida *sp. 56
Neocalanus cristatus 6F	Candacia bipinnata 5	Bradyidius *sp. 4	Harpacticoida *sp. 6F
Neocalanus cristatus 6M	Candacia bipinnata 6F	Calanoida *sp. 1	Lepeophtheirus salmonis nauplii s1
Neocalanus flemingeri 4	Candacia bipinnata 6M	Calanoida *sp. 2	Lubbockia *sp. 4
Neocalanus flemingeri 6F	Candacia columbiae 5	Calanoida *sp. 3	Lubbockia *sp. 5
Neocalanus plumchrus 4	Candacia columbiae 6F	Calanoida *sp. 4	Lubbockia *sp. 6M
Neocalanus plumchrus 5	Candacia columbiae 6M	Calanoida *sp. 6M	Lubbockia wilsonae 4
Neocalanus plumchrus 6F	Centropages abdominalis 5	Calanoida *sp. nauplii s1	Lubbockia wilsonae 5
Neocalanus plumchrus 6M	Centropages abdominalis 6F	Calanus *sp. 1	Lubbockia wilsonae 6F
Paraeuchaeta *sp. 4	Centropages abdominalis 6M	Calanus *sp. 2	Lubbockia wilsonae 6M
Paraeuchaeta elongata 4	Chiridius *sp. 5	Calanus *sp. nauplii s1	Macrochiron *sp. 6F
Paraeuchaeta elongata 5F	Chiridius gracilis 5	Calanus marshallae 2	Microsetella *sp. 5
Paraeuchaeta elongata 5M	Chiridius gracilis 6F	Calanus pacificus 2	Microsetella norvegica 5
Paraeuchaeta elongata 6F	Chiridius gracilis 6M	Candacia *sp. 1	Microsetella norvegica 6F
Paraeuchaeta elongata 6M	Clausocalanus arcuicornis 5	Candacia *sp. 2	Microsetella rosea 4
Rhincalanus nasutus 6F	Epilabidocera *sp. 3	Candacia *sp. 3	Microsetella rosea 5
Scottocalanus persecans 6F	Epilabidocera *sp. 4	Candacia *sp. 4	Microsetella rosea 56
Undeuchaeta intermedia 6F	Epilabidocera longipedata 3	Candacia columbiae 4	Microsetella rosea 6F
	Epilabidocera longipedata 4	Centropages *sp. 2	Monstrilla wandelii F
	Eucalanus *sp. 2	Centropages *sp. 4	Monstrilloida *sp. 56
	Eucalanus *sp. 3	Centropages abdominalis 1	Monstrilloida *sp. F
	Eucalanus bungii 2	Centropages abdominalis 2	Monstrilloida *sp. M
	Eucalanus bungii 3	Centropages abdominalis 3	Oithona *sp. 1
	Euchaetidae *sp. 4	Centropages abdominalis 4	Oithona *sp. 13
	Gaetanus *sp. 6F	Chiridius *sp. 2	Oithona *sp. 14
	Gaetanus miles 5	Chiridius *sp. 3	Oithona *sp. 2
	Gaetanus minutus 5	Chiridius *sp. 4	Oithona *sp. 3
	Gaetanus minutus 6F	Chiridius gracilis 2	Oithona *sp. 4
	Gaetanus minutus 6M	Chiridius gracilis 3	Oithona atlantica 3
	Gaetanus pungens 5	Chiridius gracilis 4	Oithona atlantica 4
	Gaetanus pungens 6F	Clausocalanus parapergens 5	Oithona atlantica 5
	Gaetanus simplex 5	Clausocalanus parapergens 6F	Oithona atlantica 6F
	Gaetanus simplex 6F	Clausocalanus parapergens 6M	Oithona atlantica 6M
	Gaetanus simplex 6M	Clausocalanus pergens 5	Oithona setigera 6F
	Gaetanus tenuispinus 5	Clausocalanus pergens 6F	Oithona setigera 6M
	Gaetanus tenuispinus 6F	Ctenocalanus vanus 5	Oithona similis 3
	Heterorhabdus *sp. 3	Ctenocalanus vanus 6F	Oithona similis 4
	Heterorhabdus *sp. 4	Epilabidocera *sp. 1	Oithona similis 5
	Heterorhabdus tanneri 4	Epilabidocera *sp. 2	Oithona similis 6F
	Heterostylites longicornis 6F	Epilabidocera *sp. nauplii s1	Oithona similis 6M
	Heterostylites longicornis 6M	Epilabidocera longipedata 1	Oncaea media 6F
	Labidocera *sp. 5	Epilabidocera longipedata 2	Oncaea prolata 5
	Labidocera kolpos 6M	Eucalanus *sp. 1	Oncaea prolata 6F
	Metridia *sp. 4	Eucalanus *sp. nauplii s1	Oncaea prolata 6M
	Metridia *sp. 5	Euchaetidae *sp. 1	Oncaeidae *sp. 2
	Metridia okhotensis 6F	Euchaetidae *sp. 2	Oncaeidae *sp. 3
	Metridia pacifica 4	Euchaetidae *sp. 3	Oncaeidae *sp. 4
	Metridia pacifica 5F	Euchaetidae *sp. nauplii s1	Oncaeidae *sp. 5
	Metridia pacifica 5M	Euchirella rostrata 6F	Oncaeidae *sp. 6F
	Metridia pacifica 6F	Eurytemora *sp. 4	Oncaeidae *sp. 6M
	Metridia pacifica 6M	Eurytemora *sp. 5	Sapphirina *sp. 2
	Metridia pseudopacifica 4	Eurytemora *sp. 6M	Triconia *sp. 6F
	Metridia pseudopacifica 5	Eurytemora americana 6F	Triconia borealis 4
	Metridia pseudopacifica 6F	Eurytemora americana 6M	Triconia borealis 5
	Metridia pseudopacifica 6M	Eurytemora pacifica 5	Triconia borealis 6F
	Neocalanus plumchrus 2	Gaetanus *sp. 1	Triconia borealis 6M
	Neocalanus plumchrus 3	Gaetanus *sp. 2	Triconia conifera 5
	Pleuromamma abdominalis 6M	Gaetanus *sp. 3	Triconia conifera 6F
	Pleuromamma robusta 6F	Gaetanus *sp. 4	Triconia conifera 6M
	Pleuromamma scutullata 6F	Gaetanus minutus 3
	Pleuromamma xiphias 6F	Gaetanus minutus 4
	Pleuromamma xiphias 6M	Gaetanus simplex 3
	Pseudocalanus *sp. 6F	Gaetanus simplex 4
	Pseudocalanus *sp. 6M	Gaetanus tenuispinus 4
	Pseudocalanus mimus 6F	Gaidius *sp. 4
	Pseudocalanus minutus 5	Heterorhabdus *sp. 12
	Pseudocalanus minutus 5F	Metridia *sp. 1
	Pseudocalanus minutus 5M	Metridia *sp. 2
	Pseudocalanus minutus 6F	Metridia *sp. 3
	Pseudocalanus minutus 6M	Microcalanus *sp. 2
	Pseudocalanus moultoni 5F	Microcalanus *sp. 3
	Pseudocalanus moultoni 5M	Microcalanus *sp. 4
	Pseudocalanus moultoni 6F	Microcalanus pusillus 4
	Pseudocalanus moultoni 6M	Microcalanus pusillus 5
	Racovitzanus antarcticus 5	Microcalanus pusillus 6F
	Racovitzanus antarcticus 6F	Microcalanus pusillus 6M
	Scaphocalanus *sp. 5	Microcalanus pygmaeus 3
	Scaphocalanus *sp. 6M	Microcalanus pygmaeus 4
	Scaphocalanus brevicornis 5	Microcalanus pygmaeus 5
	Scaphocalanus brevicornis 6F	Microcalanus pygmaeus 6F
	Scaphocalanus brevicornis 6M	Microcalanus pygmaeus 6M
	Scaphocalanus echinatus 5	Neocalanus *sp. 1
	Scaphocalanus echinatus 6F	Neocalanus *sp. eggs s1
	Spinocalanus brevicaudatus 5	Neocalanus *sp. nauplii s1
	Spinocalanus brevicaudatus 6F	Neocalanus flemingeri 1
	Spinocalanus brevicaudatus 6M	Neocalanus plumchrus 1
	Tortanus discaudatus 5	Paracalanus *sp. 1
	Tortanus discaudatus 6F	Paracalanus *sp. 2
	Tortanus discaudatus 6M	Paracalanus *sp. 3
		Paracalanus *sp. 4
		Paracalanus *sp. 5
		Paracalanus *sp. 56
		Paracalanus *sp. 6F
		Paracalanus *sp. 6M
		Paracalanus indicus 3
		Paracalanus indicus 4
		Paracalanus indicus 5
		Paracalanus indicus 6F
		Paracalanus indicus 6M
		Paracalanus parvus 4
		Paracalanus parvus 5
		Paracalanus parvus 6F
		Paracalanus parvus 6M
		Paracalanus quasimodo 5
		Paracalanus quasimodo 6F
		Pleuromamma *sp. 3
		Pseudocalanus *sp. 1
		Pseudocalanus *sp. 2
		Pseudocalanus *sp. 3
		Pseudocalanus *sp. 4
		Pseudocalanus *sp. 5
		Pseudocalanus mimus 5
		Pseudocalanus mimus 5F
		Pseudocalanus mimus 5M
		Pseudocalanus mimus 6M
		Pseudocalanus minutus 4
		Pseudocalanus moultoni 4
		Pseudocalanus newmani 4
		Pseudocalanus newmani 5
		Pseudocalanus newmani 5F
		Pseudocalanus newmani 5M
		Pseudocalanus newmani 6F
		Pseudocalanus newmani 6M
		Racovitzanus antarcticus 4
		Scaphocalanus *sp. 3
		Scaphocalanus *sp. 4
		Scolecithricella *sp. 2
		Scolecithricella *sp. 3
		Scolecithricella *sp. 5
		Scolecithricella *sp. 6M
		Scolecithricella minor 2
		Scolecithricella minor 3
		Scolecithricella minor 4
		Scolecithricella minor 5
		Scolecithricella minor 6F
		Scolecithricella minor 6M
		Spinocalanus *sp. 2
		Spinocalanus *sp. 3
		Spinocalanus *sp. 4
		Spinocalanus *sp. 5
		Spinocalanus *sp. 6F
		Spinocalanus *sp. 6M
		Spinocalanus longicornis 5
		Spinocalanus longicornis 6F
		Tharybis *sp. 3
		Tharybis fultoni 3
		Tharybis fultoni 4
		Tharybis fultoni 5
		Tharybis fultoni 6F
		Tharybis fultoni 6M
		Tortanus *sp. eggs s1
		Tortanus *sp. nauplii s1
		Tortanus discaudatus 1
		Tortanus discaudatus 2
		Tortanus discaudatus 3
		Tortanus discaudatus 4

## Sheet: sp list.other
BenthicLarv	Cephalopoda	Chaetognatha	Fish	Larvacea	Other	PolychaetPelagic	Pteropoda
Ascidiacea *sp. tadpole s1	Berryteuthis *sp. s1	Chaetognatha *sp. s3	Agonopsis vulsa postflexion s3	Fritillaria *sp. s1	Acantharia *sp. s1	Maupasia coeca s1	Clione *sp. larvae s1
Asteroidea *sp. bipinnaria s1	Berryteuthis *sp. s2	Chaetognatha *sp. juvenile s1	Ammodytes hexapterus flexion s2	Fritillaria borealis s1	Castanellidae *sp. s1	Maupasia coeca s2	Clione limacina s2
Asteroidea *sp. brachiolaria s1	Berryteuthis anonychus s3	Chaetognatha *sp. juvenile s2	Ammodytes hexapterus postflexion s3	Oikopleura *sp. s1	Cestoda *.sp coracidia s1	Pelagobia longicirrata s1	Clione limacina s3
Asteroidea *sp. juvenile s1	Berryteuthis magister s2	Eukrohnia hamata s2	Ammodytes hexapterus preflexion s1	Oikopleura *sp. s2	Epicarid *sp. larvae s1	Pelagobia longicirrata s2	Clione limacina juvenile s1
Bivalvia *sp. veligers s1	Cephalopoda *sp. eggs s1	Eukrohnia hamata s3	Artedius *sp. preflexion s1	Oikopleura *sp. s3	Foraminiferida *sp. s1	Phalacrophorus pictus s1	Clione limacina polytroch s0
Bryozoa *sp. cyphonautes s1	Cephalopoda *sp. eggs s2	Mesosagitta decipiens s2	Artedius harringtoni flexion s2	Oikopleura dioica s1	Globigerinidae *sp. s1	Plotohelmis *sp. s3	Limacina *sp. s3
Chaetopterus *sp. larvae s1	Cephalopoda *sp. larvae s1	Mesosagitta decipiens s3	Artedius harringtoni preflexion s1	Oikopleura dioica s2	Halacaridae *sp. s1	Rhynchonereella angelina s2	Limacina helicina s0
Cirripedia *sp. cyprids s1	Enteroctopus dofleini larvae s2	Mesosagitta minima s2	Bathyagonus pentacanthus postflexion s3	Oikopleura labradoriensis s1	Holophryxus alaskensis s1	Rhynchonereella angelina s3	Limacina helicina s1
Cirripedia *sp. nauplii s1	Enteroctopus dofleini larvae s3	Mesosagitta minima s3	Bathylagus *sp. eggs s1	Oikopleura labradoriensis s2	Holophryxus alaskensis s2	Tomopteris *sp. s1	Limacina helicina s2
Cumacea *sp. s1	Galiteuthis *sp. s2	Parasagitta elegans s2	Bathylagus *sp. postflexion s3	Oikopleura labradoriensis s3	Insecta *sp. adult s2	Tomopteris *sp. s2	Limacina helicina acuta s0
Cumacea *sp. s2	Gonatidae *sp. paralarvae s2	Parasagitta elegans s3	Bathylagus milleri postflexion s3		Insecta *sp. adult s3	Tomopteris *sp. s3
Echinodermata *sp. brachiolaria s1	Gonatus *sp. s2	Parasagitta elegans juvenile s1	Brosmophycis marginata flexion s2		Insecta *sp. nymph s2	Tomopteris cavallii s3
Echinodermata *sp. pluteus s1	Gonatus *sp. s3	Parasagitta euneritica s2	Brosmophycis marginata postflexion s3		Insecta *sp. pupa s1	Tomopteris elegans s1
Echinoid *sp. pluteus s1	Gonatus onyx s2	Parasagitta euneritica s3	Citharichthys *sp. eggs s1		Invertebrate *sp. eggs s1	Tomopteris elegans s2
Facetotecta *sp. cyprids s1	Octopoda *sp. larvae s1	Pseudosagitta scrippsae s3	Citharichthys stigmaeus flexion s2		Isopoda *sp. s1	Tomopteris pacifica s2
Facetotecta *sp. nauplii s1	Octopoda *sp. larvae s2	Serratosagitta bierii s2	Citharichthys stigmaeus postflexion s3		Isopoda *sp. s2	Tomopteris pacifica s3
Gastropoda *sp. echinospira larvae s1	Octopoda *sp. larvae s3		Citharichthys stigmaeus preflexion s1		Microniscus *sp. larvae s1	Tomopteris septentrionalis s1
Gastropoda *sp. trich larvae s1	Octopus rubescens larvae s1		Clevelandia ios flexion s2		Munnopsis *sp. s1	Tomopteris septentrionalis s2
Gastropoda *sp. veligers s1	Octopus rubescens larvae s2		Clevelandia ios preflexion s1		Nematoda *sp. s2	Tomopteris septentrionalis s3
Gastropoda *sp. veligers s2	Teuthida *sp. larvae s1		Clupea pallasii flexion s2		Nematoda *sp. s3	Travisiopsis lobifera s2
Gastropteron pacificum s2	Teuthida *sp. larvae s2		Clupea pallasii postflexion s3		Noctiluca *sp. s1	Travisiopsis lobifera s3
Heteropoda *sp. veligers s1			Clupeiformes *sp. flexion s2		Planaria *sp. s1	Typhloscolex *sp. s1
Holothuroidea *sp. auricularia s1			Clupeiformes *sp. postflexion s3		Radiolaria *sp. s1	Typhloscolex *sp. s2
Holothuroidea *sp. doliolaria s1			Clupeiformes *sp. preflexion s1		Rotifera *sp. s1	Typhloscolex muelleri s1
Holothuroidea *sp. pentacula s1			Cottidae *sp. flexion s2		Thalassomyces *sp. s1	Typhloscolex muelleri s2
Lepas *sp. cyprids s1			Cottidae *sp. preflexion s1		Tintinnida *sp. s1	Typhloscolex muelleri s3
Lepas *sp. nauplii s1			Engraulis mordax eggs s1		Trematoda *sp. s1
Littorina *sp. egg cases s1			Engraulis mordax flexion s2		Turbellaria *sp. s1
Magelonidae *sp. larvae s1			Engraulis mordax postflexion s3		Unclassified *sp. eggs s1
Magelonidae *sp. larvae s2			Engraulis mordax preflexion s1
Nemertea *sp. pilidium s1			Fish *sp. eggs s1
Nereidae *sp. nectochaete s1			Fish *sp. flexion s2
Ophiuroid *sp. juvenile s1			Fish *sp. juvenile s3
Ophiuroid *sp. pluteus s1			Fish *sp. preflexion s1
Oweniidae *sp. larvae s1			Gadidae *sp. eggs s1
Peachia *sp. s1			Gadidae *sp. flexion s2
Pectinariidae *sp. larvae s1			Gadidae *sp. postflexion s3
Phoronidae *sp. actinotrocha s1			Gadidae *sp. preflexion s1
Phyllodoce *sp. larvae s1			Gadus macrocephalus flexion s2
Phyllodocida *sp. s2			Gadus macrocephalus preflexion s1
Phyllodocida *sp. larvae s1			Glyptocephalus zachirus postflexion s3
Polychaeta *sp. s1			Hexagrammos decagrammus postflexion s3
Polychaeta *sp. s3			Hexagrammos lagocephalus flexion s2
Polychaeta *sp. larvae s1			Hippoglossoides *sp. eggs s1
Polychaeta *sp. larvae s2			Hippoglossoides *sp. preflexion s1
Polychaeta *sp. trochophores s1			Hippoglossoides elassodon eggs s1
Polygordius *sp. larvae s1			Hippoglossoides elassodon flexion s2
Polynoidae *sp. larvae s1			Hippoglossoides elassodon preflexion s1
Polynoidae *sp. larvae s2			Hippoglossus stenolepis flexion s2
Rhizocephala *sp. nauplii s1			Lepidogobius lepidus preflexion s1
Sipuncula *sp. pelagosphaera s1			Lepidopsetta bilineata flexion s2
Spionidae *sp. s3			Lepidopsetta bilineata postflexion s3
Spionidae *sp. larvae s1			Lepidopsetta bilineata preflexion s1
Spionidae *sp. larvae s2			Leuroglossus schmidti eggs s1
Syllidae *sp. s1			Leuroglossus schmidti flexion s2
Syllidae *sp. s2			Leuroglossus schmidti postflexion s3
Syllidae *sp. s3			Leuroglossus schmidti preflexion s1
Trochophore *sp. larvae s1			Liparis *sp. flexion s2
			Liparis callyodon flexion s2
			Liparis fucensis flexion s2
			Liparis fucensis postflexion s3
			Liparis fucensis preflexion s1
			Lycodapus mandibularis postflexion s3
			Lyopsetta exilis eggs s1
			Lyopsetta exilis flexion s2
			Lyopsetta exilis postflexion s3
			Lyopsetta exilis preflexion s1
			Mallotus villosus flexion s2
			Merluccius productus eggs s1
			Merluccius productus flexion s2
			Merluccius productus postflexion s3
			Merluccius productus preflexion s1
			Microgadus proximus flexion s2
			Microgadus proximus postflexion s3
			Microstomus pacificus eggs s1
			Microstomus pacificus postflexion s3
			Nectoliparis pelagicus flexion s2
			Nectoliparis pelagicus postflexion s3
			Odontopyxis trispinosa postflexion s3
			Osmeridae *sp. flexion s2
			Parophrys vetulus eggs s1
			Parophrys vetulus flexion s2
			Parophrys vetulus postflexion s3
			Parophrys vetulus preflexion s1
			Perciformes *sp. postflexion s3
			Pleuronectidae *sp. eggs s0
			Pleuronectidae *sp. eggs s1
			Pleuronectidae *sp. flexion s2
			Pleuronectidae *sp. preflexion s1
			Pleuronichthys *sp. eggs s1
			Pleuronichthys *sp. flexion s2
			Pleuronichthys coenosus eggs s1
			Pleuronichthys coenosus preflexion s1
			Pleuronichthys decurrens eggs s1
			Psettichthys melanostictus flexion s2
			Psettichthys melanostictus preflexion s1
			Psychrolutes paradoxus postflexion s4
			Rhinogobiops nicholsii flexion s2
			Rhinogobiops nicholsii postflexion s3
			Rhinogobiops nicholsii preflexion s1
			Ronquilus jordani flexion s2
			Ruscarius meanyi flexion s2
			Ruscarius meanyi postflexion s3
			Sebastes *sp. flexion s2
			Sebastes *sp. postflexion s3
			Sebastes *sp. preflexion s1
			Thaleichthys pacificus flexion s2
			Theragra chalcogramma eggs s1
			Theragra chalcogramma flexion s2
			Theragra chalcogramma postflexion s3
			Theragra chalcogramma preflexion s1

## Sheet: sp list.jelly
Ctenophora	Medusae	Scyphozoa	Siphonophorea
Beroe *sp. s2	Aegina citrea s1	Aurelia *sp. s3	Amphicaryon acaule nectophore s1
Beroe *sp. s3	Aegina citrea s2	Cyanea capillata s3	Amphicaryon acaule nectophore s2
Beroe abyssicola s1	Aegina citrea s3	Scyphozoa medusae s2	Amphicaryon ernesti nectophore s1
Beroe abyssicola s2	Aeginidae *sp. s1	Scyphozoa medusae s3	Chelophyes appendiculata nectophore s3
Beroe abyssicola s3	Aeginidae *sp. s2	Scyphozoa medusae ephyra s2	Dimophyes arctica eudoxid s1
Beroe cucumis s3	Aequorea *sp. s1		Dimophyes arctica eudoxid s2
Bolinopsis *sp. s3	Aequorea *sp. s2		Dimophyes arctica nectophore s1
Ctenophora *sp. s1	Aequorea *sp. s3		Dimophyes arctica nectophore s2
Ctenophora *sp. s2	Aglantha digitale s1		Dimophyes arctica nectophore s3
Ctenophora *sp. s3	Aglantha digitale s2		Lensia *sp. nectophore s1
Hormiphora *sp. s2	Aglantha digitale s3		Lensia achilles nectophore s1
Hormiphora *sp. s3	Anthomedusae *sp. s1		Lensia achilles nectophore s2
Pleurobrachia *sp. s1	Bougainvillia *sp. s1		Lensia achilles nectophore s3
Pleurobrachia *sp. s2	Bougainvillia *sp. s2		Lensia conoidea nectophore s2
Pleurobrachia *sp. s3	Bougainvillia multitentaculata s1		Lensia conoidea nectophore s3
Pleurobrachia bachei s1	Bougainvillia multitentaculata s2		Muggiaea atlantica eudoxid s1
Pleurobrachia bachei s2	Catablema *sp. s1		Muggiaea atlantica nectophore s1
Pleurobrachia bachei s3	Catablema multicirrata s3		Muggiaea atlantica nectophore s2
	Clytia gregaria s1		Muggiaea atlantica nectophore s3
	Clytia gregaria s2		Nanomia bijuga nectophore s1
	Clytia gregaria s3		Nanomia bijuga nectophore s2
	Crossota *sp. s1		Siphonophora *sp. bracts s1
	Euphysa *sp. s1		Siphonophora *sp. eudoxid s1
	Euphysa *sp. s2		Siphonophora *sp. eudoxid s2
	Euphysa *sp. s3		Siphonophora *sp. gas floats s1
	Euphysa japonica s1		Siphonophora *sp. gas floats s2
	Euphysa japonica s2		Siphonophora *sp. gas floats s3
	Euphysa japonica s3		Siphonophora *sp. larvae s1
	Euphysa tentaculata s2		Siphonophora *sp. nectophore s1
	Eutonina indicans s1		Siphonophora *sp. nectophore s2
	Eutonina indicans s2		Siphonophora *sp. nectophore s3
	Eutonina indicans s3
	Foersteria purpurea s2
	Foersteria purpurea s3
	Geomackiea zephyrolata s1
	Halitholus *sp. s1
	Halitholus *sp. s2
	Halitholus *sp. s3
	Hydrozoa *sp. actinula larvae s1
	Leuckartiara *sp. s1
	Leuckartiara *sp. s2
	Leuckartiara *sp. s3
	Medusae *sp. s0
	Medusae *sp. s1
	Medusae *sp. s2
	Medusae *sp. s3
	Melicertum octocostatum s1
	Melicertum octocostatum s2
	Mitrocoma *sp. s1
	Mitrocoma *sp. s2
	Mitrocoma cellularia s2
	Mitrocoma cellularia s3
	Mitrocomidae *sp. s2
	Mitrocomidae *sp. s3
	Narcomedusae *sp. larvae s1
	Neoturris breviconis s2
	Neoturris breviconis s3
	Obelia *sp. s1
	Pandeidae *sp. s1
	Pandeidae *sp. s3
	Pantachogon *sp. s1
	Plotocnide borealis s1
	Proboscidactyla flavicirrata s1
	Proboscidactyla flavicirrata s2
	Ptychogena lactea s2
	Ptychogena lactea s3
	Rathkea *sp. s1
	Rhopalonematidae *sp. s1
	Sarsia *sp. s1
	Sarsia *sp. s2
	Sarsia *sp. s3
	Sarsia princeps s2
	Solmissus *sp. s3
	Stomotoca atra s1
	Stomotoca atra s2
	Stomotoca atra s3
	Tiaropsidium kelseyi s2
	Tiaropsidium kelseyi s3
