# Supplementary material for: Zooplankton variability in the Strait of Georgia, Canada, and relationships with the marine survivals of Chinook and Coho salmon
Source: PLoS One. 2021 Jan 25;16(1):e0245941. doi: 10.1371/journal.pone.0245941 (PMC7834739; doi:10.1371/journal.pone.0245941)
Supplement: S2 Table — Anomalies have been generated using the methods described in the text. Abbreviations are defined in Table 1 in the text. (XLSX) [file pone.0245941.s002.xlsx]

## Sheet: S2_Table caption
S2_Table. Excel file with annual anomalies of the 20 zooplankton groups and the 16 physical variables initially considered in this study, and the salmon marine survival rates (year is ocean entry year).
Anomalies have been generated using the methods described in the text. Abbreviations are defined in Table 1 in the text.

## Sheet: 1. Zooplankton Biomass data
key	survey	event	net	region	station	lon	lat	yr	mon	day	time	twilight	net.type	diam.m	mesh.um	startz.m	endz.m	botz.m	volfilt.m3	AmphiGam	AmphiHyp	BenthicLarv	CalCops.larg	CalCops.med	CalCops.smal	Cephalopoda	Chaetognatha	Cladocera	Ctenophora	Euphs	Fish	Larvacea	Medusae	Mysids	Natantia	NonCalCops	Ostracoda	Other	PolychaetPelagic	Pteropods	Repantia	Scyphozoa	Siphonophorae	Total.Biomass
PBS1996051000101	PBS1996051	1	1	Central Strait of Georgia	GEO1	-123.748	49.25	1996	2	12	12:00:00	Daylight	Bongo VNH	0.56	202	400	0	400	83.74	2.49343	0.27036	0.00894	8.86572	5.63803	0.30471	0.05135	0.15047	0	0	3.77739	0.03439	0.02064	0.16253	0	0.17578	0.1034	2.4151	0.29042	0.97444	0.42799	0	0	0.97348	27.1386
PBS1996051000201	PBS1996051	2	1	Central Strait of Georgia	GEO1	-123.748	49.25	1996	2	12	13:47:00	Daylight	Bongo VNH	0.56	202	400	0	400	83.74	1.7798	0.26451	0.02184	25.7582	8.80209	0.32579	0.01075	0.17554	0.00382	0	2.29772	0.00346	0	0.33687	0	0.07117	0.14079	2.35396	0	0.72774	0.18151	0	0	0.65032	43.9058
PBS1996053000201A	PBS1996053	2	1	Central Strait of Georgia	GEO1	-123.748	49.25	1996	4	8	12:00:00	Daylight	Bongo VNH	0.56	202	400	0	400	83.74	4.61524	3.10915	0.88579	7.96713	11.4647	1.70843	0	0.69826	0	0	0.58024	0.43755	0	0.96394	0	1.32833	0.59765	2.01767	0	2.30619	0.25985	0.0172	0	0.38782	39.3451
PBS1996053000201B	PBS1996053	2	1	Central Strait of Georgia	GEO1	-123.748	49.25	1996	4	8	12:00:00	Daylight	Bongo VNH	0.56	202	400	0	400	83.74	3.51086	1.65321	0.1825	10.2611	11.2368	1.38025	0	0.40984	0	0	0.33201	0.68259	0	0.51063	0	1.29737	0.44741	3.91307	0.04299	2.45235	0.42703	0.31068	0	0.11273	39.1634
PBS1997051000101	PBS1997051	1	1	Central Strait of Georgia	GEO1	-123.75	49.25	1997	1	21	12:00:00	Daylight	Bongo VNH	0.56	202	400	0	400	83.74	4.69071	1.08455	0.02484	6.12007	9.92156	0.25526	0	3.31445	0	0	3.26367	0.00215	0	0.10987	0	0.07117	0.2493	1.52854	0	1.41343	0.16718	0	0	0.14091	32.3577
PBS1997054000201	PBS1997054	2	1	Central Strait of Georgia	GEO1	-123.75	49.25	1997	3	25	12:00:00	Night	Bongo VNH	0.56	202	400	0	400	83.74	7.139	1.26617	0.13864	3.69601	8.49707	1.0781	0	2.50776	0	0	0.36647	1.05851	0	0.14139	0	3.33926	0.35234	5.8696	0	1.65617	0.30428	0	0	0.38108	37.7918
PBS1997055000101	PBS1997055	1	1	Central Strait of Georgia	GEO1	-123.75	49.25	1997	4	8	12:00:00	Daylight	Bongo VNH	0.56	202	400	0	400	83.74	1.17506	0.26045	0.05006	0.64647	1.60936	0.20238	0	0.25288	0	0	3.60182	0.26606	0	0.06449	0	0.05445	0.08334	0.70313	0	0.40602	0.16241	0.02446	0	0.02818	9.59102
PBS1997059000201	PBS1997059	2	1	Central Strait of Georgia	GEO1	-123.75	49.25	1997	6	10	12:00:00	Daylight	Bongo VNH	0.56	202	400	0	400	83.74	8.10738	2.3289	0.00092	12.2474	9.17125	0.46772	0.06568	0	0	0	2.45159	0	0	0	0	0.39255	0.42022	4.46334	0	0	0.72415	11.0858	0	0.85502	52.7819
PBS1997060000101	PBS1997060	1	1	Central Strait of Georgia	GEO1	-123.75	49.25	1997	7	9	12:00:00	Daylight	Bongo VNH	0.56	202	400	0	400	83.74	9.97372	3.15374	0.00183	14.532	8.27858	0.82662	0	0.40124	0	0.0418	1.25372	0.27944	0	0.06186	0	0.81084	0.34529	0.61142	0	0.03248	2.3081	2.802	0	1.39001	47.1047
PBS1997060000201	PBS1997060	2	1	Central Strait of Georgia	GEO1	-123.75	49.25	1997	7	9	12:00:00	Daylight	Bongo VNH	0.56	202	400	0	400	83.74	13.3595	5.85763	0	17.4177	8.00651	0.31992	0	0.40124	0	0	0.65909	0	0	0	0	0.64796	0.43503	4.24934	0	0.17913	0.25985	7.60831	0	0.72033	60.1215
PBS1997061000101	PBS1997061	1	1	Central Strait of Georgia	GEO1	-123.75	49.25	1997	8	6	12:00:00	Daylight	Bongo VNH	0.56	202	400	0	400	83.74	5.50275	1.96763	0.00367	28.7767	11.9776	1.00227	0.16718	0	0.00764	0	132.106	0	0	0	0	0	0.30418	4.67734	0	0.13145	0.47958	16.2895	0	0.11273	203.506
PBS1997062000101	PBS1997062	1	1	Central Strait of Georgia	GEO1	-123.75	49.25	1997	9	3	12:00:00	Daylight	Bongo VNH	0.56	202	400	0	400	83.74	6.11416	0.92727	0.14108	9.21328	9.20855	2.76802	0	1.30404	0.07643	0	23.7765	0	0	0	0	1.35419	0.32817	2.90423	0.53322	0.5401	0.09076	2.5861	0	0.05636	61.9224
PBS1997062000201	PBS1997062	2	1	Central Strait of Georgia	GEO1	-123.75	49.25	1997	9	3	12:00:00	Night	SCOR VNH	0.56	330	400	0	400	83.74	9.53427	0.03057	0	45.3931	7.70841	0.12817	0	0.20062	0	0	0.81204	0	0	0	0	0.01672	0.02332	1.20755	0	0.03248	0.33437	2.69979	0	0.05636	68.1778
IOS1997037008701A	IOS1997037	87	1	Central Strait of Georgia	GEO1	-123.75	49.25	1997	10	28	12:00:00	Daylight	Bongo VNH	0.56	236	400	0	400	83.74	6.04729	0.85173	0	25.5988	7.61725	0.27743	0	1.50466	0	0	6.82397	0	0.02064	0.4318	0	0.05016	0.14292	0.53499	0	0.20516	0.79102	1.79986	0	0.21447	52.9122
IOS1997037008701B	IOS1997037	87	1	Central Strait of Georgia	GEO1	-123.75	49.25	1997	10	28	12:00:00	Night	Bongo VNH	0.56	236	400	0	400	83.74	24.6005	0.35178	0.05166	88.3267	21.6221	2.8379	0.06568	5.90169	0	0	18.8068	0	0.214	1.06551	0	0.14235	1.20449	8.13184	0	0.86702	0	7.19943	0	0.45589	181.845
PBS1997065000101	PBS1997065	1	1	Central Strait of Georgia	GEO1	-123.75	49.25	1997	12	18	12:00:00	Daylight	Bongo VNH	0.56	202	400	0	400	83.74	5.96131	0.62517	0.02385	41.6877	7.72831	0.17807	0	3.10962	0	0	3.71218	0	0	0	0	0.91975	0.46696	2.81252	0	0.22952	0.25985	0.44996	0	0.39704	68.5618
PBS1997065000201	PBS1997065	2	1	Central Strait of Georgia	GEO1	-123.75	49.25	1997	12	18	12:00:00	Night	Bongo VNH	0.56	202	400	0	400	83.74	7.19369	0.25524	0	24.2192	10.6157	0.19672	0	1.40435	0	0	1.39121	0	0	0.18151	0	0.08746	0.30113	1.77311	0	0	0.38978	0.28123	0	0.80065	49.091
PBS1998051000101	PBS1998051	1	1	Central Strait of Georgia	GEO1	-123.75	49.25	1998	1	20	12:00:00	Daylight	Bongo VNH	0.56	202	400	0	400	83.74	5.01552	1.46597	0.02331	19.7795	13.5112	0.63694	0	0.40124	0	0	1.60782	0.00131	0	0	0	1.1913	0.23836	2.06354	0	0.09816	0.19489	0.05625	0	0.11273	46.3981
PBS1998052000101	PBS1998052	1	1	Central Strait of Georgia	GEO1	-123.75	49.25	1998	2	3	12:00:00	Daylight	Bongo VNH	0.56	202	400	0	400	83.74	4.61428	0.83759	0.03569	14.0232	6.11339	0.48844	0	0.90279	0	0	25.7253	0.01898	0	0.26391	0	2.53762	0.29462	1.94124	0.01376	0.09744	0.10676	0.11249	0	0.48034	58.6079
PBS1998052000201	PBS1998052	2	1	Central Strait of Georgia	GEO1	-123.75	49.25	1998	2	3	12:00:00	Night	Bongo VNH	0.56	202	400	0	400	83.74	5.56006	3.85407	0.00841	18.9399	8.00439	0.70955	0.06568	0.70217	0	0	6.52878	0.00203	0	0.07941	0	0.14235	0.23433	3.33222	0	0.13064	0.19489	0	0	0.42809	48.917
IOS1998001002301	IOS1998001	23	1	Northern Strait of Georgia	CPF2	-124.5	49.467	1998	2	26	14:55:00	Daylight	Bongo VNH	0.56	236	250	0	335	46.97	8.76304	0.10986	1.21923	1.67529	16.8177	3.65414	0	1.17743	0	0	6.8469	1.04747	0.42104	0	0	0	0.20077	5.23227	0	2.63488	4.23589	0	0	0.10048	54.1364
IOS1998001002601	IOS1998001	26	1	Central Strait of Georgia	CPF1	-124.109	49.351	1998	2	26	17:17:00	Daylight	Bongo VNH	0.56	236	253	0	400	53.05	3.17813	0	0.06358	0.82435	5.15269	1.06538	0	0.28374	0	0	0	1.31876	0.17191	0.20358	0.07159	0.80302	0.0693	1.15815	0	0.29482	3.31084	0	0	0	17.9698
IOS1998001002801	IOS1998001	28	1	Central Strait of Georgia	GEO1	-123.75	49.25	1998	2	26	12:00:00	Daylight	Bongo VNH	0.56	236	400	0	400	83.74	4.67733	0.33537	0.0411	7.51468	2.7864	0.28669	0	0.81089	0	0	5.98625	0.11453	0.1582	0.10228	0	0.03344	0.08304	3.38572	0.03554	0.62244	0.49678	0	0	0.22546	27.6961
IOS1998001002901	IOS1998001	29	1	Central Strait of Georgia	GEO1	-123.75	49.25	1998	2	26	12:00:00	Night	Bongo VNH	0.56	236	400	0	400	83.74	0	0.65749	0.0415	6.86335	5.61126	1.01073	0	0.61065	0	0	9.06959	0.11727	0.1307	0.06031	0	0.05016	0.11148	4.15764	0	0.31832	0.45474	0	0	0.08741	29.3526
PBS1998054000101	PBS1998054	1	1	Central Strait of Georgia	GEO1	-123.75	49.25	1998	3	17	12:00:00	Daylight	Bongo VNH	0.56	202	400	0	400	83.74	4.99642	0.91093	1.28756	2.34785	3.61652	0.36044	0.13136	0.41805	0	0.0203	0.11234	0.01158	0	0.01911	0	0.1968	0.25985	0	0.00906	0	0.28565	0.96603	0	0.11477	16.0646
PBS1998055000101	PBS1998055	1	1	Central Strait of Georgia	GEO1	-123.75	49.25	1998	3	25	12:00:00	Daylight	Bongo VNH	0.56	202	400	0	400	83.74	2.98066	2.53069	1.75155	3.81275	5.92763	1.45242	0	0.40124	0	0	7.20019	0.37616	0	0.01636	0	0.75276	0.31244	3.51565	0.02751	0.64237	5.12062	1.93208	0	0.15189	38.905
PBS1998055000201	PBS1998055	2	1	Central Strait of Georgia	GEO1	-123.75	49.25	1998	3	25	12:00:00	Night	Bongo VNH	0.56	202	400	0	400	83.74	4.75758	0.10927	2.73212	15.2082	21.1916	0.7389	0.09912	0.40124	0	0	0.44542	0.60473	0	0	0	1.6089	0.65605	7.76498	0	0.38977	3.55291	0	0	0.18155	60.4423
IOS1998008001101	IOS1998008	11	1	Northern Strait of Georgia	CPF2	-124.5	49.467	1998	3	31	07:22:00	Daylight	Bongo VNH	0.56	202	310	0	320	33.13	8.4757	1.77242	2.17365	10.2986	5.95341	1.77241	0	1.39451	0	0	0.09659	15.2249	4.20115	1.63598	0	0.03912	0.2857	2.1636	0	2.95563	3.44823	0.12363	0	0.43452	62.4497
IOS1998008001201	IOS1998008	12	1	Central Strait of Georgia	GEO1	-123.75	49.25	1998	3	31	12:00:00	Daylight	Bongo VNH	0.56	236	400	0	400	83.74	6.87365	0.27227	0.79728	3.22895	3.1969	0.38259	0	0.25078	0	0	0.29731	0.22092	0.02293	0	0	0.70714	0.14566	3.85192	0	0.16738	5.96131	0.09783	0	0.02818	26.503
PBS1998057000101	PBS1998057	1	1	Central Strait of Georgia	GEO1	-123.75	49.25	1998	4	22	12:00:00	Daylight	Bongo VNH	0.56	202	400	0	400	83.74	1.80559	0.57547	0.06458	37.5343	7.44681	0.6202	0	0.10031	0	0	4.79025	1.53917	0	0.01636	0	0.82507	0.21132	2.01767	0	0	3.91306	0.26864	0	0.16852	61.8973
PBS1998057000201	PBS1998057	2	1	Central Strait of Georgia	GEO1	-123.75	49.25	1998	4	22	12:00:00	Daylight	Bongo VNH	0.56	202	400	0	400	83.74	1.57631	0.20062	0.00046	11.8558	8.78736	0.75097	0	0	0	0	7.13905	0.53989	0	0.10318	0	1.02988	0.39017	3.22522	0	0.06496	7.33699	1.29543	0	0.16852	44.4648
IOS1998014003701	IOS1998014	37	1	Central Strait of Georgia	CPF1	-124.083	49.367	1998	6	4	13:40:00	Daylight	Bongo VNH	0.56	236	233	0	245	57.75	14.053	3.75065	0.18164	8.50425	13.6818	1.3609	0	0.43636	0	0	27.2439	0	0.04433	1.65887	0	0.97288	0.39818	4.10044	0	0.26321	2.69576	3.95145	0	0.08174	83.3794
IOS1998014005801	IOS1998014	58	1	Northern Strait of Georgia	CPF2	-124.499	49.466	1998	6	4	23:32:00	Night	Bongo VNH	0.56	236	249	0	325	57.49	25.8828	9.67459	0.22535	8.69716	27.0274	1.89739	0.76535	1.68154	0	0	65.873	1.90225	0	5.09306	0	0.85748	0.34734	8.4606	0	3.61245	2.28771	1.00191	0	0.408	165.695
IOS1998014006001	IOS1998014	60	1	Central Strait of Georgia	GEO1	-123.75	49.25	1998	6	4	12:00:00	Daylight	Bongo VNH	0.56	236	400	0	400	83.74	8.11082	11.5656	0.24656	11.6666	6.36752	0.75287	0	0.10031	0	0	24.3835	0.03762	0.0535	1.36841	0	0.56007	0.35721	4.44805	0	0.09133	2.2183	1.38342	0	0.10131	73.8129
PBS1998017000401	PBS1998017	4	1	Central Strait of Georgia	CPF1	-124.086	49.367	1998	7	15	21:02:00	Daylight	Bongo VNH	0.58	253	250	0	250	61.08	26.4833	19.0638	0.01362	13.1814	13.8185	1.18734	0	5.02004	0.20956	0	633.881	0	0.10478	3.39227	0	0.08487	0.62909	3.56254	0	0.9797	1.99083	2.02017	0	0.3091	725.932
IOS1998036013001	IOS1998036	130	1	Central Strait of Georgia	CPF1	-124.112	49.352	1998	10	14	13:36:00	Daylight	Bongo VNH	0.56	236	250	0	413	51.77	10.338	2.36895	0.20447	6.07609	16.187	0.48857	0	1.3526	0	0	140.885	0	0.11682	1.30655	0	0.35233	0.74618	8.90091	0	1.3135	3.73961	0.55631	0	0.27352	195.207
IOS1998036014601	IOS1998036	146	1	Northern Strait of Georgia	CPF2	-124.5	49.467	1998	10	16	11:53:00	Daylight	Bongo VNH	0.56	236	250	0	325	50.59	12.0024	4.23628	0.34688	47.8656	36.914	1.04975	0	3.15477	0	0	154.552	0	0.03416	0.60091	0	0	0.53766	5.92053	0	3.27906	1.93556	0	0	0.1866	272.616
IOS1999009008601	IOS1999009	86	1	Northern Strait of Georgia	CPF2	-124.503	49.464	1999	4	23	04:34:00	Night	Bongo VNH	0.56	236	250	0	335	58.85	1.3356	0.53594	2.13761	55.9806	19.5691	4.85421	0	0.43718	0	0	0.71668	0	18.8099	0.06457	0	0.03303	1.02792	2.87103	0	0.34664	13.0692	0	0	0.64364	122.433
IOS1999009009301	IOS1999009	93	1	Central Strait of Georgia	CPF1	-124.114	49.344	1999	4	23	09:11:00	Daylight	Bongo VNH	0.56	236	250	0	425	61.68	5.62257	0.92104	2.31719	56.2451	30.1825	2.45666	0	0.68093	0	0	1.4699	0	15.5725	0.12322	0	0.14708	1.31029	3.73541	0	0.8155	3.66797	0	0	0.49935	125.767
IOS1999016004801	IOS1999016	48	1	Central Strait of Georgia	CPF1	-124.121	49.351	1999	6	26	03:39:00	Daylight	Bongo VNH	0.56	236	250	0	410	55.04	34.2733	13.702	0.19442	57.5901	52.5208	8.95024	0	4.86512	0.02326	0	23.0116	0.02362	1.48838	22.226	0	1.41628	0.90479	6.51163	0	2.68605	14.1337	1.59884	0	1.42093	247.541
IOS1999016004901	IOS1999016	49	1	Central Strait of Georgia	CPF1	-124.123	49.352	1999	6	26	03:57:00	Daylight	Bongo VNH	0.56	236	250	0	415	55.66	13.9705	2.83454	0.01863	26.6688	34.9295	3.42744	0	0.80776	0.0345	0	15.0741	0.0945	0.89687	16.6335	0	1.38102	0.44843	5.28926	0	2.70557	9.2217	2.1272	0	0.40032	136.964
IOS1999016005601	IOS1999016	56	1	Northern Strait of Georgia	CPF2	-124.51	49.461	1999	6	26	09:36:00	Daylight	Bongo VNH	0.56	236	250	0	328	61.75	15.5854	17.4991	4.21374	24.2203	89.7828	4.20213	0	1.99722	0.08292	0	4.49399	0	4.89198	17.3391	0	0.29383	1.2263	8.2915	0	0.08907	53.8429	0.4664	0	0.53506	249.054
IOS1999020005401	IOS1999020	54	1	Central Strait of Georgia	CPF1	-124.12	49.349	1999	8	14	09:58:00	Daylight	Bongo VNH	0.56	236	249	0	414	69.93	11.8747	7.62592	0.08346	9.7533	31.8135	1.27322	0	4.576	0.2105	9.77069	56.1098	0	0	6.85371	0	0.07413	0.31172	3.29472	0	1.99742	2.11411	0	0	0.53055	148.267
IOS1999020006001	IOS1999020	60	1	Northern Strait of Georgia	CPF2	-124.502	49.469	1999	8	14	14:02:00	Daylight	Bongo VNH	0.56	236	246	0	330	58.56	9.05737	3.59973	0.25093	3.64179	10.339	1.28316	0	1.01011	0.01639	1.83067	27.8012	0	0	1.14413	0	0.36797	0.24263	4.2623	0	0.47083	1.22268	0	0	0.2821	66.823
IOS2000011003001	IOS2000011	30	1	Northern Strait of Georgia	CPF2	-124.511	49.465	2000	5	22	22:20:00	Daylight	Bongo VNH	0.56	236	250	0	353	60.46	5.63678	6.10194	1.03399	38.2238	9.22209	1.92656	0	9.3343	0	1.37611	30.327	0.17201	1.48197	2.34204	0	1.86755	1.73603	8.04499	0	1.59252	6.22958	1.11518	0	0.31227	128.077
IOS2000011006901	IOS2000011	69	1	Central Strait of Georgia	CPF1	-124.104	49.344	2000	5	25	18:18:00	Daylight	Bongo VNH	0.56	236	250	0	409	58.46	18.3921	14.8489	1.2603	66.553	21.5143	0.78385	0	6.41971	0	0	12.1311	41.986	0.97872	2.96134	0	0.54656	1.38772	7.0065	0	9.03292	8.84023	3.34451	0	2.38358	220.371
IOS2000005002701	IOS2000005	27	1	Northern Strait of Georgia	CPF2	-124.5	49.467	2000	8	15	00:58:00	Night	Bongo VNH	0.56	236	240	0	325	240.03	15.2957	4.33572	0.08298	41.0938	18.3698	2.63647	0	1.25984	0	0	13.5677	0	0.27729	0.2533	0	1.10819	0.22248	3.45556	0.0384	0.73324	2.64234	0.63645	0	0.21717	106.226
IOS2000029001601	IOS2000029	16	1	Central Strait of Georgia	CPF1	-124.078	49.368	2000	8	18	23:03:00	Night	Bongo VNH	0.56	253	227	0	240	125.04	10.7255	1.52208	0.06255	4.46385	7.68533	0.99286	0	2.95585	0	0	24.8362	0	0.11056	0.68458	0	0.59069	0.30383	2.86629	0	6.03046	1.63275	1.69769	0	0.41689	67.578
IOS2001012000401	IOS2001012	4	1	Northern Strait of Georgia	CPF2	-124.5	49.465	2001	3	25	12:50:00	Daylight	Bongo VNH	0.56	236	250	0	325	74.61	0	0.93232	0.57515	1.9697	4.48702	0.5158	0.29487	0.84439	0	0	6.02708	0.68623	1.07396	0.40745	0	0.31953	0.21565	1.80137	0	4.68785	0.74091	0.0549	0	0.18979	25.824
IOS2001012001401	IOS2001012	14	1	Central Strait of Georgia	CPF1	-124.083	49.368	2001	3	26	17:54:00	Daylight	Bongo VNH	0.56	236	240	0	255	52.34	8.37905	4.4037	0.27732	68.859	35.5191	0.96111	0.84066	2.24685	0	0	10.1441	1.00314	0.16507	4.07183	0	2.81162	0.02641	8.31486	0	48.9813	1.6966	0.03806	0	0	198.74
IOS2001027002601	IOS2001027	26	1	Northern Strait of Georgia	MUDGE	-125.049	49.898	2001	8	8	12:45:00	Daylight	Bongo VNH	0.56	236	188	0	199	43.32	28.9935	6.78634	0.00886	26.6851	9.89222	3.19615	0	7.78873	0	0	0	0	0.6205	2.81441	0	1.94275	0.28426	0.88643	0	3.8301	0	0.86981	0	0.32687	94.9261
IOS2001027003001	IOS2001027	30	1	Northern Strait of Georgia	MALASPIN	-124.242	49.694	2001	8	8	16:16:00	Daylight	Bongo VNH	0.56	236	253	0	290	57.03	8.87954	1.55652	0.00073	4.20692	4.53253	1.06696	0	1.8539	0.08698	0	112.644	0	0.0303	0	0	1.19186	0.16748	1.85165	0	2.51201	0.09539	0.6607	0	0.49658	141.834
IOS2001027003901	IOS2001027	39	1	Northern Strait of Georgia	CPF2	-124.502	49.464	2001	8	9	07:03:00	Daylight	Bongo VNH	0.56	236	257	0	332	59.61	21.9024	4.93072	0.01654	63.7547	12.5724	0.83958	0.09227	6.57768	0.05368	0	23.9155	0	0.15031	0.86428	0	0	0.23535	2.36202	0	5.30918	2.22245	3.30415	0	0.36155	149.465
IOS2001027004401	IOS2001027	44	1	Central Strait of Georgia	CPF1	-124.085	49.366	2001	8	9	09:48:00	Daylight	Bongo VNH	0.56	236	233	0	246	51.14	6.97066	3.85623	0.01464	2.97552	9.10893	0.90556	0	3.88752	0	0	41.1482	0	0.01689	0.73124	0	0.71334	0.2578	1.37661	0.02253	2.61275	0.31912	0.7368	0	0.88127	76.5357
IOS2001027004701	IOS2001027	47	1	Central Strait of Georgia	GEO1	-123.741	49.245	2001	8	9	12:05:00	Daylight	Bongo VNH	0.56	236	251	0	404	45.11	9.72201	1.54679	0.00553	4.91633	12.2836	0.85239	0	11.266	0.07094	0	18.474	0	0.21423	1.6227	0	0.10109	0.20047	2.27001	0	4.95641	1.22367	2.18311	0	0.20927	72.1185
IOS2001027005201	IOS2001027	52	1	Central Strait of Georgia	HALIBUT	-123.669	49.324	2001	8	9	18:40:00	Daylight	Bongo VNH	0.56	236	201	0	215	46.55	8.84211	4.99266	0.14216	1.01654	18.9785	0.51971	0	0.37602	0.00687	0	10.1465	0.27497	0.09624	3.03588	0	3.15102	0.34179	3.71214	0	3.45401	0.11686	0	0	0.50698	59.711
IOS2002006001301	IOS2002006	13	1	Northern Strait of Georgia	MALASPIN	-124.256	49.66	2002	2	17	17:00:00	Daylight	Bongo VNH	0.56	236	250	0	345	64.94	1.21035	0.50459	0.01153	2.11026	1.58565	0.15418	0	0.74376	0	0	6.93071	0	0	0.68217	0	3.21251	0.06293	0.59131	0.04928	0.94241	0.14967	0.01577	0	0.01383	18.9709
IOS2002006001501	IOS2002006	15	1	Northern Strait of Georgia	SABINE	-124.449	49.603	2002	2	18	11:47:00	Daylight	Bongo VNH	0.56	236	250	0	346	69.25	3.75451	1.02369	0.00661	5.44869	8.22328	0.35948	0	3.09314	0	0	168.08	0	0.03743	0.87798	0	0.60766	0.0529	0.78556	0	0.63191	0	0	0	0.57572	193.559
IOS2002006001801	IOS2002006	18	1	Northern Strait of Georgia	QUALICUM	-124.388	49.429	2002	2	18	16:11:00	Daylight	Bongo VNH	0.56	236	250	0	350	84.35	6.90456	3.61256	0	19.0858	14.8955	1.38745	0	3.78423	0	0	64.3547	0	0.04097	0.33195	0	1.43023	0.15811	3.64197	0	1.83805	0.38696	0.09712	0	0.14113	122.091
IOS2002006002301	IOS2002006	23	1	Central Strait of Georgia	HALIBUT	-123.846	49.373	2002	2	19	16:30:00	Daylight	Bongo VNH	0.56	236	250	0	292	66.03	6.28805	0.75663	0.21653	11.6067	21.3731	1.0503	0.0833	2.03544	0	0	5.76102	0.85537	0.09159	0.3453	0	4.19809	0.21179	3.48932	0	1.48296	0.4604	0	0	0.37801	60.6839
IOS2002006003801	IOS2002006	38	1	Northern Strait of Georgia	OYSTER B	-124.975	49.875	2002	2	21	12:15:00	Daylight	Bongo VNH	0.56	236	250	0	303	66.57	3.24471	0.6225	0.4685	4.29827	1.74921	0.67154	0.08262	1.57729	0	0	21.552	0	0.05192	0.68499	0	0.274	0.12311	1.20174	0	0.05768	0	0.03076	0	0.22455	36.9154
IOS2002006004101	IOS2002006	41	1	Northern Strait of Georgia	LAZO	-124.788	49.757	2002	2	21	18:50:00	Daylight	Bongo VNH	0.56	236	250	0	303	56.76	5.62367	1.10486	0.02126	5.96406	11.4931	0.60887	0	3.10782	0	0	92.1987	0	0.03044	1.05004	0	5.65046	0.17455	1.80409	0	0.04792	0.14376	0.03608	0	0.13651	129.196
IOS2002006004301	IOS2002006	43	1	Northern Strait of Georgia	CPF2	-124.503	49.467	2002	2	21	21:21:00	Night	Bongo VNH	0.56	236	250	0	320	60.04	3.58428	0.93204	0.03603	3.72471	5.2737	0.53368	0	4.47702	0	0	10.3384	0	0.04317	1.54831	0	0.60759	0.14605	1.38574	0	0.54364	0.50633	0	0	0.08974	33.7705
IOS2002006006801	IOS2002006	68	1	Central Strait of Georgia	SSOG	-123.423	49.029	2002	2	24	15:47:00	Daylight	Bongo VNH	0.56	236	250	0	312	59.83	0.49768	0.52148	0.04488	2.39132	5.0461	0.80275	0	1.12318	0	0.11366	1.71474	0.08825	0	0.63513	0	0.39846	0.08686	0.58833	0.00963	0.79559	0.13639	0.11767	0	0	15.1121
IOS2002013000301	IOS2002013	3	1	Central Strait of Georgia	CPF1	-124.085	49.358	2002	3	22	12:57:00	Daylight	SCOR VNH	0.56	236	250	0	400	30.51	4.54933	0	0.83383	5.96631	3.84713	0.67158	0	0.69984	0	0	8.40906	1.15634	0.01049	1.70436	0	0.0826	0.10435	3.04163	0	1.87217	0	1.39285	0	0	34.3419
UVI2003031003501	UVI2003031	35	1	Central Strait of Georgia	GEO1	-123.748	49.25	2003	4	9	11:00:00	Daylight	SCOR VNH	0.56	236	390	0	400	88.55	4.46979	0.85041	0.07405	2.51496	4.99929	0.44973	0	0.71544	0	0	0.67581	0.28164	0.0683	0.12874	0	0.03004	0.05942	1.21423	0.07459	0.52987	0.3668	0.63602	0	0.16427	18.3034
UVI2003031008001	UVI2003031	80	1	Central Strait of Georgia	GEO1	-123.748	49.25	2003	8	14	11:00:00	Daylight	SCOR VNH	0.56	236	390	0	400	88.55	16.6414	1.89645	0.03093	9.80779	20.0447	1.36672	0	5.50198	0	0	3.97154	0	0.20237	3.08978	0	0	0.3332	1.87916	0	3.50062	0.24574	0.05319	0	0	68.5657
UVI2003031008201	UVI2003031	82	1	Central Strait of Georgia	GEO1	-123.748	49.25	2003	9	9	11:00:00	Daylight	SCOR VNH	0.56	236	400	0	400	90.82	4.1753	1.64617	0.02191	3.6045	6.59247	0.11548	0	0.97115	0	0	0.0444	0	0	0.41841	0	0.10042	0.02794	1.76173	0.00634	0.18961	0	0	0	0.14464	19.8205
UVI2003031008401	UVI2003031	84	1	Central Strait of Georgia	GEO1	-123.748	49.25	2003	10	9	11:00:00	Daylight	SCOR VNH	0.56	236	390	0	400	88.55	9.56747	0.85458	0.21155	1.79424	12.0064	0.35416	0	1.94466	0	0	1.48696	0	0.02891	0.25748	0	0.0515	0.2432	2.74648	0.07228	1.32151	0	0	0	0.14198	33.0833
UVI2003031008701	UVI2003031	87	1	Central Strait of Georgia	GEO1	-123.748	49.25	2003	11	6	11:15:00	Daylight	SCOR VNH	0.56	236	390	0	400	88.55	8.72727	0.37461	0.0094	6.70356	3.17116	0.05999	0	1.85378	0	0	25.3574	0	0.04879	0.3171	0	0.81423	0.19391	1.95144	0.01301	1.67385	0.28097	0	0	0.12806	51.6786
IOS2003037000801	IOS2003037	8	1	Northern Strait of Georgia	CPF2	-124.495	49.463	2003	11	11	13:54:00	Daylight	Bongo VNH	0.56	236	250	0	330	48.65	5.87051	1.70935	0.33112	0.66681	11.0765	0.19378	0	0.34532	0	0	77.2612	0	0.77682	0.62487	0	0.37492	0.55817	4.34122	0	0.25159	4.99897	0	0	0.09702	109.478
IOS2003037001401	IOS2003037	14	1	Central Strait of Georgia	CPF1	-124.081	49.367	2003	11	11	17:37:00	Daylight	Bongo VNH	0.56	236	234	0	245	45.77	4.74547	2.45699	0.14068	1.05484	7.2528	0.27323	0	0.65772	0	0	88.2552	0	0.07061	0.80402	0	0	0.54603	2.65676	0	1.96111	0.71313	0	0	0.40245	111.991
IOS2003037006501	IOS2003037	65	1	Central Strait of Georgia	GEO1	-123.75	49.25	2003	11	13	15:21:00	Daylight	Bongo VNH	0.56	236	250	0	404	49.46	7.59402	1.75333	0.15645	3.2875	17.3352	0.30449	0	1.69834	0	0	36.1828	0	0.40372	0.15366	0	0.11322	0.45289	2.84674	0	2.06227	0.49171	0	0	0.77638	75.6127
UVI2004000000101	UVI2004000	1	1	Central Strait of Georgia	GEO1	-123.748	49.25	2004	1	16	11:00:00	Daylight	SCOR VNH	0.56	236	390	0	400	88.55	3.92998	0.06738	0.01409	5.11123	15.271	0.1254	0	0.99605	0	0.07115	0	0	0.03903	0.17165	0	0.1703	0.10105	0.78058	0	1.36758	0	0	0	0.29317	28.5097
UVI2004000000301	UVI2004000	3	1	Central Strait of Georgia	GEO1	-123.748	49.25	2004	2	11	11:00:00	Daylight	SCOR VNH	0.56	236	390	0	400	88.55	3.11689	0.15336	0.01127	1.99678	10.4672	0.13442	0	0.47431	0	0.01418	0	0.03094	0.05683	0.27555	0	0	0.09023	1.68402	0	3.37956	0.08583	0	0	0.07995	22.0513
IOS2004006000601	IOS2004006	6	1	Northern Strait of Georgia	MALASPIN	-124.213	49.662	2004	3	5	19:10:00	Daylight	Bongo VNH	0.56	236	239	0	250	56.12	3.33571	0.74369	0.18919	2.64948	3.32109	0.23976	0.098	0.7484	0	0	80.6449	0.05773	0.96992	0.40627	0	0.24376	0.18523	1.19744	0	0.49965	0.69565	0.19844	0	0.33827	96.7626
IOS2004006001701	IOS2004006	17	1	Northern Strait of Georgia	CPF2	-124.5	49.469	2004	3	6	15:20:00	Daylight	Bongo VNH	0.56	236	250	0	325	56.76	3.05145	0.9742	0.43512	6.8747	5.40411	0.51643	0.24313	0.73996	0	0	12.3011	0.19592	0.47921	0.75405	0	0.08034	0.24819	3.15715	0	0.74383	1.16702	0.07216	0	1.41635	38.8544
IOS2004006002301	IOS2004006	23	1	Central Strait of Georgia	GEO1	-123.748	49.272	2004	3	8	15:51:00	Daylight	Bongo VNH	0.56	236	250	0	404	56.76	7.54052	0.23819	0.37931	2.52106	10.8439	2.21746	0.3876	0	0	0	1.85905	0.00845	0	0.53559	0	9.47146	0.45036	0	0	1.06906	0.43833	0.14433	0	0.08316	38.1878
IOS2004006002501	IOS2004006	25	1	Central Strait of Georgia	GEO BAS	-123.967	49.386	2004	3	8	21:23:00	Night	Bongo VNH	0.56	236	250	0	398	80.11	8.71302	0.44838	1.99677	4.54396	8.65417	1.04913	0	1.41994	0	0	3.02036	0.28261	0.16697	0.18974	0	0	0.33234	0.63912	0	1.47697	0.17476	0	0	0.26059	33.3688
IOS2004006002701	IOS2004006	27	1	Central Strait of Georgia	GEO BAS	-123.967	49.323	2004	3	8	22:36:00	Night	Bongo VNH	0.56	236	250	0	400	56.76	22.0561	0.95561	0.60663	14.2393	24.5153	1.9006	0.0969	1.18393	0	0	0.42685	1.02044	0.80282	0	0	1.38161	0.92369	8.79493	0.08118	1.15011	0.98661	0.99225	0	1.08464	83.1995
IOS2004006003201	IOS2004006	32	1	Central Strait of Georgia	CPF1	-124.08	49.366	2004	3	10	12:23:00	Daylight	Bongo VNH	0.56	236	220	0	230	49.95	1.72685	1.17557	0.08815	2.44452	25.6443	1.26797	0.11011	1.17718	0	0	14.6021	0.26987	0	0.3043	0	1.69469	0.58069	2.81882	0	1.4975	0.82643	0	0	0.33474	56.5639
IOS2004006003401	IOS2004006	34	1	Central Strait of Georgia	HALIBUT	-123.664	49.337	2004	3	10	14:54:00	Daylight	Bongo VNH	0.56	236	220	0	238	56.53	2.72934	1.70487	0.60298	4.66867	6.8258	0.79522	0.09729	2.23513	0	0	8.81879	0.54414	0.60853	0.36228	0	0.42172	0.41935	3.50964	0.04076	3.49266	0.19246	0	0	0.16699	38.2366
IOS2004006003701	IOS2004006	37	1	Central Strait of Georgia	NE PORLI	-123.401	49.063	2004	3	11	11:15:00	Daylight	Bongo VNH	0.56	236	250	0	262	68.82	0.88765	0.09893	0.96865	0.70496	10.7452	1.37431	0	0.51636	0	0	0.02511	0.91369	0.09393	0.11043	0	3.94653	0.42983	2.00871	0	0.35193	0.22087	0.40918	0	0.05144	23.8577
UVI2004000000601	UVI2004000	6	1	Central Strait of Georgia	GEO1	-123.748	49.25	2004	3	17	11:00:00	Daylight	SCOR VNH	0.56	236	390	0	400	88.55	2.38509	0.19325	0.24111	0.9702	3.81123	0.23431	0.12422	0.42688	0	0	0.14093	0.71192	0.47484	0.17165	0	0.87747	0.25574	2.02371	0	1.27476	0	0.04626	0	1.00057	15.3641
UVI2004000000801	UVI2004000	8	1	Central Strait of Georgia	GEO1	-123.748	49.25	2004	3	24	12:00:00	Daylight	SCOR VNH	0.56	236	390	0	400	88.55	4.14681	0.66143	3.19415	1.24748	2.69073	0.39095	0	0.71146	0	0	2.12091	0.34557	0.61001	0.08583	0	1.11824	0.22572	0.86731	0.04856	0.52219	0.06143	0	0	0.13326	19.182
UVI2004000001001	UVI2004000	10	1	Central Strait of Georgia	GEO1	-123.748	49.25	2004	3	29	12:15:00	Daylight	SCOR VNH	0.56	236	390	0	400	88.55	0.48108	0.02914	2.80144	0.98951	0.6859	0.33601	0	0.28657	0	0	0.01228	1.02406	0.36264	0	0	0.01423	0.08218	0.36138	0.00072	0.52219	0.06143	0.91357	0	0.48668	9.45101
UVI2004000001201	UVI2004000	12	1	Central Strait of Georgia	GEO1	-123.748	49.25	2004	4	6	12:15:00	Daylight	SCOR VNH	0.56	236	390	0	400	88.55	1.55844	0.117	0.45921	3.31654	2.85795	0.4429	0.06211	0.2451	0	0	2.19086	0.21999	0.45082	0.11067	0	0.20599	0.04047	0.21683	0	5.36032	0.03072	0	0	1.40702	19.2929
IOS2004007000101	IOS2004007	1	1	Central Strait of Georgia	CPF1	-124.084	49.367	2004	4	27	10:55:00	Daylight	Bongo VNH	0.56	236	230	0	243	49.09	17.6492	5.75457	2.87354	8.1108	8.5217	0.5417	0.11204	0.26498	0	0.27599	12.1133	1.43715	0.27378	8.09411	0	0	0.2953	0.73009	0.49542	7.05578	3.61784	3.37031	2.75005	1.7923	86.1299
UVI2004000001401	UVI2004000	14	1	Central Strait of Georgia	GEO1	-123.748	49.25	2004	5	28	12:15:00	Daylight	SCOR VNH	0.56	236	390	0	400	88.55	2.99944	1.42621	0.79757	5.69676	4.33001	0.60068	0	0.26922	0	0	0.01626	0	0.05059	2.21344	0	0.10299	0.19082	2.74648	0.01301	1.07676	0.68482	2.3354	1.56973	0.26778	27.388
UVI2004000001601	UVI2004000	16	1	Central Strait of Georgia	GEO1	-123.748	49.25	2004	6	6	12:15:00	Daylight	SCOR VNH	0.56	236	390	0	400	88.55	0.29814	1.07916	0.05619	1.74365	1.56151	0.23713	0	0.31638	0.00903	0	1.38316	0.0009	0.07589	1.1703	0	0.26923	0.13368	0	0.0065	0.48172	0	0.1039	1.56973	0.63317	11.1294
UVI2004000001701	UVI2004000	17	1	Central Strait of Georgia	GEO1	-123.748	49.25	2004	7	10	12:15:00	Daylight	SCOR VNH	0.56	236	390	0	400	88.55	8.91699	5.97177	0.03094	3.51259	6.16286	0.52916	0	1.0751	0	0	2.47996	0.16443	0.10119	1.95506	0	0	0.26285	2.02372	0	1.44479	0	0.85104	0	0	35.4825
UVI2004000001901	UVI2004000	19	1	Central Strait of Georgia	GEO1	-123.748	49.25	2004	8	11	12:15:00	Daylight	SCOR VNH	0.56	236	390	0	400	88.55	2.56126	1.74444	0.00423	1.11846	8.60784	0.20794	0	0.85375	0	0	0.02936	0.26516	0	0.57459	0	0	0.08493	1.048	0	0.19966	0	0.33122	0	0	17.6308
UVI2004000002101	UVI2004000	21	1	Central Strait of Georgia	GEO1	-123.748	49.25	2004	9	1	12:15:00	Daylight	SCOR VNH	0.56	236	390	0	400	88.55	7.07695	4.89414	0.11998	1.47036	17.5547	0.43653	0	1.1939	0	0	1.19592	0	0.15178	1.49972	0	0.06324	0.19912	3.75833	0.01301	0.76568	0.69339	0.21276	0	0	41.2995
UVI2004000002201	UVI2004000	22	1	Central Strait of Georgia	GEO1	-123.748	49.25	2004	10	19	12:15:00	Daylight	SCOR VNH	0.56	236	390	0	400	88.55	4.51541	0.40519	0.3964	0.89757	11.4172	0.11662	0	0.66403	0	0	0	0	0.1207	0.08583	0	0.06324	0.12287	1.48165	0.0065	0.47612	0	0.05319	0	0.37845	21.201
IOS2004030000501	IOS2004030	5	1	Northern Strait of Georgia	CPF2	-124.501	49.466	2004	10	20	20:02:00	Night	Bongo VNH	0.56	236	250	0	331	60.5	9.98282	0.43266	2.57735	0.62678	27.9427	0.85621	0	0.44007	0	0	7.25025	0	0.12113	1.71752	0	0.02314	0.62138	2.96198	0.03808	1.49686	3.37322	0.3114	0	0.09838	60.8719
IOS2004030000601	IOS2004030	6	1	Central Strait of Georgia	CPF1	-124.087	49.364	2004	10	20	22:09:00	Night	Bongo VNH	0.56	236	250	0	265	60.12	5.97904	0.87079	0.28722	1.8137	17.4769	0.44839	0	1.40306	0	0	10.1477	0	0.15063	0.46707	0	0.32668	0.97939	1.49035	0.07665	1.19029	1.17099	0.07834	0	0.72608	45.0833
IOS2004030000701	IOS2004030	7	1	Central Strait of Georgia	WG	-123.944	49.291	2004	10	20	23:18:00	Night	Bongo VNH	0.56	236	250	0	408	48.93	6.40098	2.12352	0.32281	1.03984	24.3316	0.88918	0	1.71674	0	0	7.45227	0	0.47153	0.83139	0	0.18639	0.63098	9.94073	0	2.79665	6.36828	0.09626	0	0	65.5991
IOS2004030001201	IOS2004030	12	1	Central Strait of Georgia	GEO1	-123.747	49.249	2004	10	22	14:11:00	Daylight	Bongo VNH	0.56	236	250	0	406	47.67	8.02719	0.42324	0.26771	3.13908	22.1732	0.82997	0	2.4156	0	0.10539	11.2423	0.00168	0.35981	2.03902	0	0.76526	1.00155	7.51836	0	1.11265	5.79987	0.39522	0	0.27338	67.8905
IOS2004030001301	IOS2004030	13	1	Central Strait of Georgia	GEO1	-123.75	49.248	2004	10	22	14:36:00	Daylight	Bongo VNH	0.56	236	400	0	406	94.06	5.5052	0.70691	0.15119	2.48438	18.787	0.20329	0	3.69959	0	0.10683	0.67617	0	0.11023	0.75867	0	0.04848	0.39792	4.21859	0	1.85073	1.04614	0.4006	0	1.47447	42.6264
UVI2004000002401	UVI2004000	24	1	Central Strait of Georgia	GEO1	-123.748	49.25	2004	11	11	12:15:00	Daylight	SCOR VNH	0.56	236	390	0	400	88.55	4.66448	0.39387	0.00517	1.10627	8.24502	0.13028	0	0.25296	0	0	2.02731	0	0.05457	0.08583	0	0.20599	0.08673	1.12027	0.0065	0.74481	0.21141	0.21276	0	0.06085	19.6151
UVI2005000000201	UVI2005000	2	1	Central Strait of Georgia	GEO1	-123.748	49.25	2005	1	14	12:15:00	Daylight	SCOR VNH	0.56	236	390	0	400	88.55	3.63185	0.05534	0.0094	1.22571	11.0206	0.11879	0	0.80632	0	0	0	0.26426	0.00361	0.4463	0	0	0.04813	1.26482	0.01951	0.7101	0.3668	0	0	0.13326	20.1248
UVI2005000000401	UVI2005000	4	1	Central Strait of Georgia	GEO1	-123.748	49.25	2005	2	2	12:15:00	Daylight	SCOR VNH	0.56	236	380	0	400	88.55	1.15189	0.28673	0.00399	0.94392	2.81139	0.09901	0	0.11858	0	0	0	0.03229	0.00976	0.6358	0	0.16623	0.03622	0.50593	0	1.84862	0	0	0	0.03998	8.69034
UVI2005000000601	UVI2005000	6	1	Central Strait of Georgia	GEO1	-123.748	49.25	2005	2	23	12:15:00	Daylight	SCOR VNH	0.56	236	390	0	400	88.55	0.54477	0.49328	0.25593	0.57711	3.42148	0.32212	0.01355	0.33202	0	0	1.78025	0.08267	0.01951	0.45624	0	0.20599	0.00864	2.20441	0.0065	0.46835	0.09215	0	0	0.58394	11.8689
UVI2005000000801	UVI2005000	8	1	Central Strait of Georgia	GEO1	-123.748	49.25	2005	3	6	12:15:00	Daylight	SCOR VNH	0.56	236	390	0	400	88.55	1.73461	0.15603	0.43488	0.83559	4.80254	0.27544	0	0.43881	0	0	0.04698	0.2785	1.1322	0.89441	0	0.26923	0.09809	2.02371	0	0.64506	0	0.36427	0	1.30096	15.7313
UVI2005000001001	UVI2005000	10	1	Central Strait of Georgia	GEO1	-123.748	49.25	2005	3	22	12:15:00	Daylight	SCOR VNH	0.56	236	400	0	400	88.55	0.4472	0.62243	3.27162	2.73238	5.00566	1.14846	0	0.09486	0	0.03953	0.48064	0.60757	1.353	1.53134	0	0.13359	0.11825	2.02371	0	3.73213	0.9179	0	0	0.0533	24.3136
UVI2005000001201	UVI2005000	12	1	Central Strait of Georgia	GEO1	-123.748	49.25	2005	4	9	12:15:00	Daylight	SCOR VNH	0.56	236	390	0	400	88.55	1.14936	0.38216	1.48713	2.68955	11.7943	1.81366	0	0.04743	0	0	2.32881	1.75448	0.20237	4.78667	0	0.26923	0.39057	4.48108	0.00136	0.64868	1.8358	0.09251	0	0.17382	36.329
UVI2005000001501	UVI2005000	15	1	Central Strait of Georgia	GEO1	-123.748	49.25	2005	5	13	12:15:00	Daylight	SCOR VNH	0.56	236	390	0	400	88.55	1.6262	3.09524	0.56852	3.29125	2.02096	0.15088	0	0.27699	0.01265	0.0384	3.16365	0.01355	0.36571	4.93099	0	0.53845	0.12799	0.65048	0.01301	0.46386	0.35595	0.24031	0	0.72446	22.6695
UVI2005000001701	UVI2005000	17	1	Central Strait of Georgia	GEO1	-123.748	49.25	2005	6	23	12:15:00	Daylight	SCOR VNH	0.56	236	390	0	400	88.55	2.30378	5.24172	0.04517	1.33347	5.41801	0.29	0.01355	1.17809	0	0	0.88086	0.04065	0.0253	2.18272	0	0.41197	0.15832	1.37324	0	1.16869	0.31621	0	0	0.82403	23.2058
UVI2005000002001	UVI2005000	20	1	Central Strait of Georgia	GEO1	-123.748	49.25	2005	9	24	12:15:00	Daylight	SCOR VNH	0.56	236	390	0	400	88.55	4.0113	3.64811	0.04738	0.97707	13.3968	0.09359	0	1.8498	0	0	1.18124	0	0	3.57854	0	0.20599	0.12017	2.09599	0.0065	0.27664	0.80136	0.05319	0	0	32.3437
IOS2006019000801	IOS2006019	8	1	Northern Strait of Georgia	CPF2	-124.5	49.466	2006	4	11	10:06:00	Daylight	Bongo VNH	0.56	236	299	0	327	68.12	1.1098	0.79095	0.06092	0.74222	2.48125	0.08117	0	0.40669	0	0.02496	0.47111	0.0411	1.34962	0	0	0.11098	0.10311	0.1973	0	1.21785	0.44627	0.12449	0	1.01563	10.7754
IOS2006019000901	IOS2006019	9	1	Central Strait of Georgia	CPF1	-124.08	49.367	2006	4	11	12:53:00	Daylight	Bongo VNH	0.56	236	229	0	246	55.78	4.00143	3.57117	0.11715	3.10506	5.86419	0.14446	0	0.90355	0	0	0.13137	0	1.91494	0	0	0.85479	0.16602	0.52779	0	2.09681	0	0.07343	0	0.68842	24.1606
IOS2006016010001	IOS2006016	100	1	Northern Strait of Georgia	CPF2	-124.501	49.466	2006	4	23	09:17:00	Daylight	Bongo VNH	0.56	236	249	0	331	69.34	9.62215	16.4044	9.85678	7.01979	27.9878	0.83033	0	0.78777	0.01846	0	125.207	11.0782	3.31352	0.87684	0	3.93539	0.65051	11.8142	0	6.11941	2.34439	0.21575	0	1.05659	239.139
IOS2006016010301	IOS2006016	103	1	Central Strait of Georgia	CPF1	-124.084	49.366	2006	4	23	11:19:00	Daylight	Bongo VNH	0.56	236	234	0	244	52.1	1.1286	1.51171	1.84384	5.51247	9.76541	0.20539	0	0.25535	0	0	1.11784	0.67562	0.82672	0.41459	0	0.39847	0.18856	0.85988	0	3.10749	0.62649	0.15724	0	0.21566	28.8113
IOS2006016010501	IOS2006016	105	1	Central Strait of Georgia	GEO1	-123.747	49.25	2006	4	23	12:52:00	Daylight	Bongo VNH	0.56	236	395	0	407	167.31	1.60659	1.51767	0.83513	4.05715	9.28659	1.36346	0	0.31797	0	0	1.35906	2.9942	0.57952	0.09085	0	0.3304	0.23794	5.20233	0	5.21858	1.29293	0.35383	0	0.29569	36.9399
IOS2006030000801	IOS2006030	8	1	Northern Strait of Georgia	7	-125.067	49.934	2006	9	7	15:05:00	Daylight	SCOR VNH	0.56	236	165	0	288	25.47	0	0.19238	0.2367	6.84099	5.39669	0.97627	0	0.3298	0.00628	0	8.01885	0	3.48646	0.35218	0	0.21987	0.07168	1.50766	0	0.32038	0.0534	1.47939	0	0.70106	30.19
IOS2006030001001	IOS2006030	10	1	Central Strait of Georgia	09 DEEP	-123.702	49.25	2006	9	8	03:05:00	Night	SCOR VNH	0.56	236	375	0	380	77.72	14.4766	0.56964	0.08515	4.74463	12.1196	0.47597	0	2.16161	0	0	5.31899	0.15003	0.11529	2.84097	0	0.46938	0.07165	2.14102	0	0.27998	0.13999	1.45445	0	0.44168	48.0567
IOS2006030001101	IOS2006030	11	1	Central Strait of Georgia	9	-123.702	49.25	2006	9	8	03:25:00	Night	SCOR VNH	0.56	236	260	0	380	63.76	7.0389	0.71518	0.32903	3.68381	13.2242	0.32823	0	3.86449	0	0	6.56211	0	0.0271	0	0	0.07905	0.10639	4.41656	0	1.0022	3.48808	0	0	0.66876	45.5341
IOS2006030001201	IOS2006030	12	1	Central Strait of Georgia	10	-123.233	48.9	2006	9	8	06:40:00	Daylight	SCOR VNH	0.56	236	130	0	154	10.6	7.35849	1.35283	0.32347	0	30.5432	0.2489	0	1.60151	0	4.67094	4.50566	0	0.44302	2.05661	0	4.85472	0.19774	0.15094	0.02717	0	0.51321	2.5283	0	2.62944	64.0062
IOS2007050000101	IOS2007050	1	1	Central Strait of Georgia	STRICK1	-123.457	49.04	2007	2	2	22:40:00	Night	SCOR VNH	0.56	200	300	0	310	62.81	1.8962	0.59687	0.04236	1.05565	2.41701	0.46891	0	0.08716	0	0	0.58036	0.02756	0.11985	0.38529	0	0.30696	0.09997	1.01385	0	0.2306	0.57316	0.22417	0	0.34635	10.4723
IOS2007001013201	IOS2007001	132	1	Central Strait of Georgia	GEO1	-123.748	49.25	2007	2	22	23:09:00	Night	Bongo VNH	0.56	236	382	0	400	89.55	1.31324	0.23853	0.06917	0.95839	1.39292	0.24025	0	0.14852	0	0	0.52798	0.06834	0.21905	0.1206	0	0.80513	0.07912	0.50385	0	1.36102	0.16616	0	0	0.26532	8.47759
IOS2007029002801	IOS2007029	28	1	Central Strait of Georgia	GEO1	-123.75	49.25	2007	4	29	14:16:00	Daylight	SCOR VNH	0.5	335	400	0	405	66.73	6.47384	2.69984	2.4121	4.23557	15.5361	1.00954	0	0.15273	0	0.05245	0.40378	0.7409	1.04348	3.47279	0	2.49153	0.36254	6.98217	0	1.2636	10.0393	0	0	0.2122	59.5845
IOS2007029002901	IOS2007029	29	1	Central Strait of Georgia	GEO1	-123.75	49.25	2007	4	29	15:16:00	Daylight	SCOR VNH	0.5	335	300	0	405	50.04	4.98801	1.27059	1.08598	4.89849	14.6978	0.65328	0	0.33573	0	0	1.61311	0.70664	0.78529	1.43525	0	0.39249	0.51224	3.68345	0	0.816	6.02678	1.53477	0	0.8438	46.2797
IOS2007012011101	IOS2007012	111	1	Central Strait of Georgia	GEO1	-123.747	49.249	2007	5	28	11:35:00	Daylight	Bongo VNH	0.56	236	390	0	400	99.08	5.18369	1.82858	0.66687	9.00766	15.2312	1.24087	0.00454	0.18765	0	0.27453	49.0345	0.03027	0	5.412	0	0.07428	0.31006	2.37707	0	1.78926	0.45195	2.70589	0	0.28486	96.0957
IOS2007014005101	IOS2007014	51	1	Central Strait of Georgia	GEO1	-123.737	49.248	2007	6	30	13:12:00	Daylight	Bongo VNH	0.56	236	390	0	400	91.59	7.59909	2.54699	0.39466	7.06517	41.6771	2.5136	0	1.02439	0.08385	0.21941	1.05906	0.09389	0.39131	1.10874	0	1.54502	0.56656	3.24227	0.05735	1.66503	0.47997	0.51643	0	0.40808	74.258
PBS2007065000301	PBS2007065	3	1	Central Strait of Georgia	GS02	-123.356	48.963	2007	10	10	16:01:00	Daylight	Bongo VNH	0.58	253	150	0	207	44.27	6.47843	18.5382	0.04511	0.56923	13.3695	0.97581	0	0.85385	0	0	0	0	0	2.40343	0	0.103	0.67152	1.12762	0	0	0	0	0	0	45.1357
IOS2008001007601	IOS2008001	76	1	Central Strait of Georgia	GEO1	-123.75	49.25	2008	2	17	11:01:00	Daylight	Bongo VNH	0.56	236	250	0	403	58.3	0.87286	1.50188	0.02426	1.17058	11.7592	0.72178	0	0.72041	0	0.05832	0.9194	0.87238	0.11856	0.37118	0	1.29091	0.21077	0.38422	0	0.61818	0	0	0	0.1012	21.7161
IOS2008001007701	IOS2008001	77	1	Central Strait of Georgia	GEO1	-123.75	49.25	2008	2	17	11:14:00	Daylight	Bongo VNH	0.56	236	400	0	403	92.43	2.98604	1.1965	0.0297	5.1038	13.9291	1.70209	0	1.02997	0	0.07573	0	0.12031	0.07478	0	0	1.32554	0.15973	2.35421	0	0.41718	0.24667	0	0	0.10213	30.8534
PBS2008012001701	PBS2008012	17	1	Northern Strait of Georgia	GS09	-124.567	49.825	2008	3	2	06:58:00	Daylight	Bongo VNH	0.58	253	148	0	211	27.27	0.33003	0.78108	1.44816	0.09974	5.4955	0.64635	0	0.07701	0	0	2.10173	0.02127	0.09505	0.25743	0	0	0.2273	0	0	0	0.84488	0	0	0	12.4255
PBS2008012004501	PBS2008012	45	1	Central Strait of Georgia	GS23	-123.352	48.935	2008	3	3	14:05:00	Daylight	Bongo VNH	0.58	253	148	0	190	41.7	0.63309	0.38111	0.68942	1.40527	21.748	1.94808	0	0.90647	0	0	0.01381	0.13622	0.57938	0.21391	0	0.10935	0.20199	1.3506	0	0.44412	0.6	0	0	0	31.3608
PBS2008012010501	PBS2008012	105	1	Central Strait of Georgia	GS37	-123.447	49.292	2008	3	9	10:00:00	Daylight	Bongo VNH	0.58	253	135	0	147	33.2	1.19277	0.87084	3.40318	0.96325	15.6792	2.05436	0	0.06325	0	0	0.29783	0.07892	0.17542	0.30844	0	0.55518	0.38709	0.80964	0	1.53615	0	0.4241	0	0.03554	28.8352
IOS2008005013001	IOS2008005	130	1	Central Strait of Georgia	GEO1	-123.75	49.25	2008	5	28	02:37:00	Night	Bongo VNH	0.56	236	390	0	404	95.59	5.99226	1.36918	0.1106	6.82583	13.4279	2.0244	0	7.21079	0	0.35778	6.06674	0.2448	0.03615	2.01904	0	1.4807	0.61796	2.00858	0	3.44338	0.5691	1.50298	0	0	55.3082
PBS2008014000601	PBS2008014	6	1	Central Strait of Georgia	GS03	-123.341	49.217	2008	6	18	15:38:00	Daylight	Bongo VNH	0.58	253	150	0	187	42.63	5.36336	3.67987	0.21348	1.65137	11.5257	4.04416	0	10.2486	0.07506	0	17.3207	0	0.77166	23.7145	0	1.62073	0.31677	2.04176	0.10087	0.32202	4.25616	3.91843	0	0.21919	91.4044
PBS2008014000701	PBS2008014	7	1	Central Strait of Georgia	GS04	-123.35	49.119	2008	6	18	16:27:00	Daylight	Bongo VNH	0.58	253	135	0	145	40.85	6.24725	10.9139	1.54539	0.97376	25.6787	4.18781	0	11.943	0	0	13.4298	0	1.1813	24.0384	0.0188	2.40734	0.21964	2.76231	0	0.06737	2.64773	13.5551	0	0.07148	121.889
PBS2008014001401	PBS2008014	14	1	Central Strait of Georgia	GS07	-123.279	49.014	2008	6	18	19:29:00	Daylight	Bongo VNH	0.58	253	140	0	151	40.25	16.2837	22.9041	0.0124	0.06996	13.6826	8.4957	0	15.8489	0.0318	0	134.144	0	0.73143	3.06087	0	0.90634	0.24295	0	0.13545	0	1.62186	5.38847	0	0	223.56
PBS2008014033601	PBS2008014	336	1	Northern Strait of Georgia	GS09	-125.055	49.894	2008	7	4	15:08:00	Daylight	Bongo VNH	0.58	253	135	0	142	33.2	13.1928	19.7196	0.6884	2.16089	24.6245	3.28894	0	5.35566	0	0	98.7283	0	0	20.8048	0	0.20807	0.24695	6.74699	0	0.69831	1.25241	0.06169	0	0.32427	198.103
PBS2008014033901	PBS2008014	339	1	Northern Strait of Georgia	GS10	-124.941	49.901	2008	7	4	16:04:00	Daylight	Bongo VNH	0.58	253	135	0	141	50.2	8.99203	12.3383	1.53294	0.13457	9.5397	1.54072	0	6.05195	0.01912	0	417.382	0	0.08924	16.7699	0	0.05865	0.19888	0.33147	0	0	1.29403	3.74169	0	0.23825	480.253
PBS2008014034001	PBS2008014	340	1	Northern Strait of Georgia	GS11	-124.936	49.832	2008	7	4	16:46:00	Daylight	Bongo VNH	0.58	253	150	0	186	56.52	2.04176	2.42533	0.63683	0.43571	13.4577	1.88694	0	5.12781	0	0	597.319	0	0.02265	13.8133	0	0	0.1823	1.90234	0	0	0.385	2.29476	0	0.04176	641.974
PBS2008014034401	PBS2008014	344	1	Northern Strait of Georgia	GS13	-124.714	49.815	2008	7	4	18:30:00	Daylight	Bongo VNH	0.58	253	145	0	150	38.54	15.0701	6.62044	1.15347	1.20757	58.3885	1.76193	0	3.95973	0.18267	0.03259	381.652	0.0467	0	21.6424	0	0.11832	0.33111	4.64971	0.63103	0.08822	1.01038	2.38773	0	0.03031	500.965
PBS2008014035301	PBS2008014	353	1	Northern Strait of Georgia	GS17	-124.678	49.632	2008	7	5	09:31:00	Daylight	Bongo VNH	0.58	253	115	0	124	28.26	5.94479	1.34352	0.01268	0.09342	9.08139	1.82306	0	2.10559	0	0	62.7666	0	0	6.23602	0	0.04586	0.22987	0.36235	0	0	0	1.33333	0	0.16702	91.5455
PBS2008014035401	PBS2008014	354	1	Northern Strait of Georgia	GS18	-124.566	49.612	2008	7	5	10:09:00	Daylight	Bongo VNH	0.58	253	130	0	139	42.89	5.86616	12.5385	0.47226	0.07461	14.6759	2.45251	0	2.75831	0.00746	0.02928	220.59	0	0	12.8664	0	0.01716	0.18249	0.14922	0.01582	0	0.76102	1.79688	0	0.05489	275.309
PBS2008014035701	PBS2008014	357	1	Northern Strait of Georgia	GS19	-124.576	49.547	2008	7	5	11:06:00	Daylight	Bongo VNH	0.58	253	150	0	173	47.83	10.6711	7.82656	0.13783	0.28099	25.3696	2.21613	0	3.51244	0	0	180.956	0	0.02676	18.2212	0	0	0.33319	3.80012	0	0.22747	0.12712	0.90565	0	1.03701	255.649
PBS2008014035801	PBS2008014	358	1	Northern Strait of Georgia	GS20	-124.46	49.519	2008	7	5	11:48:00	Daylight	Bongo VNH	0.58	253	150	0	190	38.54	9.34872	7.07307	0.17653	0.04567	9.06775	1.83364	0	4.22252	0	0	123.777	0.38142	0.04484	8.27686	0	0.11832	0.2084	0.99637	0.00266	0.37136	0.53399	0.74395	0	0.38541	167.609
PBS2008015029901	PBS2008015	299	1	Northern Strait of Georgia	GS03	-124.444	49.555	2008	10	24	10:31:00	Daylight	Bongo VNH	0.58	253	128	0	139	31.82	0.28284	0.18051	0.00294	0	1.5434	0.28605	0	0.57756	0	0.03947	27.2338	0.17285	0	0.1059	0	0.00578	0.10509	0.02514	0	0	0.34192	0	0	0.11126	31.0145
PBS2008015031101	PBS2008015	311	1	Northern Strait of Georgia	GS07	-124.82	49.739	2008	10	24	17:35:00	Daylight	Bongo VNH	0.58	253	130	0	143	30.36	3.79447	0.86219	0.00822	1.31752	9.78227	0.34429	0	0.55336	0	0	107.51	0	0.24137	0.42424	0	0.1502	0.06771	0.0527	0.00949	0	0.13439	0	0	0.07773	125.33
PBS2008015031601	PBS2008015	316	1	Northern Strait of Georgia	GS09	-124.718	49.789	2008	10	24	20:21:00	Night	Bongo VNH	0.58	253	150	0	212	35.57	5.44841	0.34861	0.00175	0.10008	3.76988	0.73971	0	4.62479	0	0	11.2151	0	0.42643	0.53416	0	0.2564	0.09671	0.04498	0	0.32499	0	0.52966	0	0.06634	28.528
PBS2008015032001	PBS2008015	320	1	Northern Strait of Georgia	GS11	-124.402	49.731	2008	10	25	07:14:00	Daylight	Bongo VNH	0.58	253	148	0	198	34.78	10.2082	1.03784	0.01914	3.16412	19.8752	0.60109	0	1.20759	0	0.14445	75.2156	0	0.02484	0.63542	0	3.82404	0.02944	2.53939	0.36619	1.44681	0.15641	0	0	0.05888	120.555
PBS2008015032301	PBS2008015	323	1	Northern Strait of Georgia	GS12	-124.252	49.705	2008	10	25	08:43:00	Daylight	Bongo VNH	0.58	253	150	0	205	40	15	0.42	0.00624	0.9768	4.66112	0.19768	0	1.05	0	0	463.896	0	0	0.76	0	0	0.097	0.12	0.0072	0	1.118	0	0	0.48	488.79
PBS2008015032901	PBS2008015	329	1	Northern Strait of Georgia	GS14	-124.08	49.559	2008	10	25	11:35:00	Daylight	Bongo VNH	0.58	253	148	0	176	38.93	4.16132	1.09816	0.02478	0.42873	2.9289	0.58961	0	0.75972	0	0.09679	0	0.00051	0.92536	0.27741	0	1.72437	0.32509	0.69869	0	0.43165	2.80916	0.12099	0	0.69235	18.0936
PBS2008015033701	PBS2008015	337	1	Central Strait of Georgia	GS17	-123.341	49.217	2008	11	5	12:11:00	Daylight	Bongo VNH	0.58	253	150	0	188	36.76	3.69423	2.59848	0.0605	1.97199	6.37891	0.45532	0	1.571	0	0.05811	1.22088	0	0.08706	0.47062	0	1.80903	0.42959	1.21872	0.03134	0.0555	2.9902	0.25626	0	0.47873	25.8365
PBS2008015034001	PBS2008015	340	1	Central Strait of Georgia	GS18	-123.36	49.12	2008	11	5	13:41:00	Daylight	Bongo VNH	0.58	253	148	0	158	38.93	2.11149	2.40926	0.16613	0.21295	3.4511	0.91126	0	0.76876	0	0.08713	42.9324	0	0.40853	0.4562	0	0	0.54992	0.88775	0.0074	0	2.19471	0	0	0.91826	58.4733
PBS2008015034601	PBS2008015	346	1	Central Strait of Georgia	GS20	-123.627	49.119	2008	11	5	16:32:00	Daylight	Bongo VNH	0.58	253	138	0	148	41.3	11.6029	2.25666	0.03653	0.27603	6.48622	0.30986	0	0.72891	0	0	105.856	0.05617	0.03874	2.23729	0	0	0.117	0	0	0	0	0	0	0.22857	130.231
IOS2008063000401	IOS2008063	4	1	Northern Strait of Georgia	SOG N	-124.867	49.837	2008	11	20	15:37:00	Daylight	Bongo VNH	0.56	236	325	0	338	104.24	5.11129	1.93008	0.03033	1.42038	7.03265	0.26494	0	0.40292	0	0.03358	19.4812	0	0.06631	0	0	0.17498	0.08229	0.79816	0.00786	0.26094	0.14582	0.09037	0	0.20668	37.5408
IOS2008061004801	IOS2008061	48	1	Central Strait of Georgia	GEO1	-123.833	49.257	2008	11	24	17:23:00	Daylight	Bongo VNH	0.56	236	366	0	400	96.75	4.21706	0	0.02193	1.60248	6.29961	0.16722	0	5.90388	0	0	83.329	0	0	0	0	0.0616	0.17264	0.19845	0	0.99059	0.16537	0.77891	0	0.14851	104.057
IOS2008061005401	IOS2008061	54	1	Central Strait of Georgia	CPF1 W	-124.169	49.38	2008	11	24	23:13:00	Night	Bongo VNH	0.56	236	341	0	351	77.61	14.1013	2.61822	0.03538	6.19508	15.9414	0.20319	0	4.32934	0	0	40.7679	0	0	1.49465	0	0.97436	0.23336	1.81419	0.01484	1.40342	1.44724	0.06069	0	0.61352	92.2481
IOS2008061005901	IOS2008061	59	1	Northern Strait of Georgia	CPF2 W	-124.513	49.458	2008	11	25	07:37:00	Daylight	Bongo VNH	0.56	236	306	0	325	74.17	8.33221	0.40394	0.05561	2.14049	14.4198	0.19019	0	0.8494	0	0	15.1274	0.10166	0.01165	0.10247	0	0.34515	0.1249	2.07092	0.00777	0.82945	0.44115	0.12701	0	0.30729	45.9884
PBS2009001001101	PBS2009001	11	1	Northern Strait of Georgia	GS04	-124.548	49.487	2009	2	25	15:18:00	Daylight	Bongo VNH	0.58	253	150	0	195	39.72	0.33233	0	22.7264	1.2286	4.29237	0.39	0	0.42296	0.00403	0	26.7548	0.30438	0.94743	0.19134	0	0.11943	0.06767	0.16113	0	0.13847	0.40282	0	0	0.17825	58.6624
PBS2009001002701	PBS2009001	27	1	Northern Strait of Georgia	GS10	-124.638	49.889	2009	2	26	14:14:00	Daylight	Bongo VNH	0.58	253	102	0	112	28.46	0	0.30731	1.85732	0.14821	1.01178	0.78062	0	0.03689	0	0	0.10964	0.11385	0.31399	0.00878	0	0.00242	0.07888	0.40478	0	0	0.04779	0	0	0.22903	5.45129
PBS2009001003001	PBS2009001	30	1	Northern Strait of Georgia	GS11	-124.66	49.784	2009	2	26	15:49:00	Daylight	Bongo VNH	0.58	253	83	0	93	20.16	3.45238	0.1881	2.25373	0.31597	1.31168	0.53817	0	0.15625	0	0	0.14802	0.56944	0.8381	0.96171	0	0	0.13969	0.50794	0	0	0.13492	0.0377	0	1.04613	12.5999
PBS2009001003301	PBS2009001	33	1	Northern Strait of Georgia	GS12	-124.549	49.683	2009	2	26	17:44:00	Daylight	Bongo VNH	0.58	253	150	0	162	42.09	2.65146	1.63017	1.40188	0.46566	10.6461	0.03914	0	1.24733	0	0	5.48921	0.06106	0.34061	0.49398	0	0.21668	0.07489	0.07603	0	0	0	0	0	0.02804	24.8623
PBS2009001003601	PBS2009001	36	1	Central Strait of Georgia	GS13	-124.029	49.481	2009	2	27	07:08:00	Daylight	Bongo VNH	0.58	253	108	0	118	28.06	6.18674	0.68396	4.49814	2.60941	8.83392	1.19577	0	0.29936	0	0	2.80098	0.34355	0.37805	0.68396	0	0	0.13091	0.38774	0.01026	0.77548	0.47897	0.17962	0	0.72588	31.2027
PBS2009001003901	PBS2009001	39	1	Central Strait of Georgia	GS14	-123.843	49.445	2009	2	27	08:53:00	Daylight	Bongo VNH	0.58	253	150	0	167	36.36	7.83168	1.28955	4.5842	3.44885	9.79221	1.22367	0	1.38614	0	0	18.9195	0.30583	1.16436	2.49092	0	3.11881	0.23744	0.35204	0	1.34653	0	4.33707	0	6.638	68.4668
PBS2009001005301	PBS2009001	53	1	Central Strait of Georgia	GS19	-123.3	49.065	2009	2	27	17:34:00	Daylight	Bongo VNH	0.58	253	52	0	62	14.23	7.08363	0.13324	2.25841	1.41356	16.6467	4.18699	0	0.35516	0	0	3.2045	0.33472	0.67464	0.13352	0	0	0.18081	0	0	0	0.19115	19.1033	0	0	55.9004
PBS2009001005901	PBS2009001	59	1	Central Strait of Georgia	GS21	-123.552	49.017	2009	2	28	08:37:00	Daylight	Bongo VNH	0.58	253	96	0	106	26.88	0.54688	0.14509	0.73811	0.97072	12.6608	1.59308	0	0.2125	0	0	1.02545	0.68675	0.55744	0.47432	0	0.06577	0.20987	0.40476	0.01261	0	0.32217	0.0381	0	2.04576	22.7102
PBS2009001006201	PBS2009001	62	1	Central Strait of Georgia	GS22	-123.35	48.986	2009	2	28	10:17:00	Daylight	Bongo VNH	0.58	253	150	0	210	37.35	2.68273	0.53729	0.99967	1.87189	9.36738	2.9351	0	0.82056	0	0	4.13196	0.16761	1.16648	1.83678	0.02142	0.28166	0.21057	0.35984	0	0.51089	0.20669	6.25006	0	1.38662	35.7452
IOS2009026005801	IOS2009026	58	1	Northern Strait of Georgia	6	-124.465	49.51	2009	4	14	10:30:00	Daylight	SCOR VNH	0.56	236	175	0	185	36.31	1.2228	2.95169	4.15446	4.81356	34.7543	2.5868	0	0.34701	0	0.14321	12.9399	0.41641	0.46092	2.84163	0	0.0694	1.55179	0.35252	0.06345	0.90068	2.29027	4.23024	0	0.16249	77.2535
IOS2009026007501	IOS2009026	75	1	Central Strait of Georgia	CPF1	-124.086	49.367	2009	4	15	07:35:00	Daylight	SCOR VNH	0.56	236	240	0	245	47.89	6.53164	3.27818	1.7945	7.10461	28.0124	2.21601	0	0.87701	0	0.07308	6.52505	10.773	0.07217	1.67175	0	0.29568	1.32197	1.06912	0.01303	0.65985	1.69722	0	0	5.40038	79.3867
IOS2009026007601	IOS2009026	76	1	Central Strait of Georgia	GEO1	-123.75	49.25	2009	4	15	09:40:00	Daylight	SCOR VNH	0.56	236	400	0	405	90.82	5.76085	2.55548	1.0211	4.05233	19.0097	3.08021	0	0.18498	0	0.03854	6.04045	1.90971	0.11416	0.57366	0	0.9291	0.73612	0.81744	0.01374	0.59899	1.77582	0	0	0.31076	49.5232
IOS2009040001201	IOS2009040	12	1	Northern Strait of Georgia	CPF2	-124.503	49.471	2009	5	16	19:15:00	Daylight	Bongo VNH	0.56	236	250	0	325	56.76	1.16279	0.15617	0.11275	0.78718	4.79588	0.38839	0.0969	0.0926	0	0	4.21155	0.01485	0.04567	0.51092	0	0.00324	0.09578	1.19521	0	0.38422	0	0.02537	0	0.28894	14.3684
IOS2009040001601	IOS2009040	16	1	Central Strait of Georgia	CPF1	-124.084	49.37	2009	5	16	21:00:00	Daylight	Bongo VNH	0.56	236	240	0	400	53.33	2.81268	0.64834	0.00312	2.10539	11.1903	0.8961	0	0.11835	0	0	3.07384	0.05907	0.0225	0.49222	0	0.0945	0.14028	1.08007	0	0.1026	0.36453	0.82505	0	0.13426	24.1632
IOS2009040001701	IOS2009040	17	1	Central Strait of Georgia	GEO1	-123.75	49.25	2009	5	17	01:15:00	Night	Bongo VNH	0.56	236	249	0	400	52.77	2.00114	2.37832	0.00728	4.82396	22.815	2.16678	0	1.72765	0	0	14.5119	0.9801	0.02426	2.19822	0	2.64279	0.46087	0.97025	0	2.57965	0.08736	1.54997	0	3.62266	65.5481
IOS2009008015701	IOS2009008	157	1	Central Strait of Georgia	GEO1	-123.749	49.252	2009	6	4	06:49:00	Daylight	Bongo VNH	0.56	236	390	0	402	81.28	7.73622	1.97792	0.75591	10.8602	29.5426	3.49638	0.0529	2.24094	0	0.04306	11.1043	0.39542	0.44094	2.4359	0	0.07332	0.51432	2.70866	0	4.49956	2.11023	6.24601	0	1.38937	88.6242
PBS2009041000501	PBS2009041	5	1	Central Strait of Georgia	GS03	-123.34	49.213	2009	6	16	19:00:00	Daylight	Bongo VNH	0.58	253	150	0	185	54.15	9.42566	13.3998	1.04007	0.35539	76.2181	3.71022	0	18.3391	0.44912	0	18.4184	1.51062	6.73034	0.75254	0	0.6134	0.25767	2.67701	0	2.06064	3.44672	0.46609	0	0.42076	160.292
PBS2009041029401	PBS2009041	294	1	Northern Strait of Georgia	GS05	-125.056	49.894	2009	7	3	13:26:00	Daylight	Bongo VNH	0.58	253	130	0	140	29.05	20.1996	8.71601	2.31564	0.62891	26.6365	7.66812	0	7.2661	0	0	15.1312	0	5.37142	4.57556	0	0.11249	0.20268	2.64372	0	1.17039	0.42685	0.48795	0	0.16124	103.714
PBS2009041029701	PBS2009041	297	1	Northern Strait of Georgia	GS06	-124.94	49.901	2009	7	3	14:26:00	Daylight	Bongo VNH	0.58	253	135	0	146	29.64	1.65992	9.87787	0.54812	0.55735	6.71037	1.81237	0	4.73334	0	0	6.03737	0	0.07233	1.43246	0	0.13279	0.46078	0.17274	0.41026	0.16059	0.46963	0.19139	0	0	35.4397
PBS2009041029801	PBS2009041	298	1	Northern Strait of Georgia	GS07	-124.936	49.833	2009	7	3	15:04:00	Daylight	Bongo VNH	0.58	253	150	0	190	31.42	6.47962	4.33328	0.00774	0.35932	26.7557	4.71588	0	2.07231	0	0	110.92	0	2.70249	0.68491	0	0.14513	0.35117	0.40738	0	0.30503	2.07766	0.21961	0	0.21171	162.749
PBS2009041030201	PBS2009041	302	1	Northern Strait of Georgia	GS09	-124.714	49.814	2009	7	3	16:51:00	Daylight	Bongo VNH	0.58	253	145	0	157	33.4	1.97605	4.95042	0.0847	0.51257	11.2928	2.53423	0	4.39138	0	0	35.6315	0	0.15521	1.33292	0	0	0.75957	0.15329	0	0.12216	0	0.32701	0	0.25457	64.4784
PBS2009041032301	PBS2009041	323	1	Northern Strait of Georgia	GS19	-124.462	49.517	2009	7	4	17:02:00	Daylight	Bongo VNH	0.58	253	150	0	190	41.7	2.95444	9.59232	0.0485	0.37602	22.9694	5.82415	0	3.72719	0	0	6.59824	0.04317	10.3551	1.67364	0	0.39305	0.72258	0.24556	0	0.65732	2.9741	0.10549	0	0.24038	69.5007
PBS2009041032401	PBS2009041	324	1	Northern Strait of Georgia	GS20	-124.581	49.549	2009	7	4	17:47:00	Daylight	Bongo VNH	0.58	253	150	0	176	40.51	3.37497	3.92446	0.77476	0.17181	18.4666	2.75338	0.05924	4.97773	0.15799	0.031	3.682	0	30.5339	6.16565	0	0.38312	0.63859	1.0743	0	0.21822	0	2.23135	0	0.15132	79.7704
PBS2009041032701	PBS2009041	327	1	Northern Strait of Georgia	GS21	-124.564	49.609	2009	7	4	18:50:00	Daylight	Bongo VNH	0.58	253	125	0	138	34.19	0.78971	11.5964	1.58138	0.11086	11.754	4.71829	0	7.34952	0.05616	0.15069	63.5245	0.10529	15.8362	4.1632	0	0.00948	0.62148	0.67388	0	0.07956	0.31822	0.26674	0	1.2612	124.967
PBS2009041032801	PBS2009041	328	1	Northern Strait of Georgia	GS22	-124.677	49.633	2009	7	4	19:31:00	Daylight	Bongo VNH	0.58	253	110	0	120	29.64	2.09514	3.63725	2.28102	0.29285	49.1057	7.18941	0	13.3231	0.04318	0.04238	13.4869	0.09986	0.10148	24.3394	0	0	0.72509	0	0	4.03995	0.73414	0.49069	0	0.05972	122.087
PBS2009041033501	PBS2009041	335	1	Central Strait of Georgia	GS25	-123.805	49.376	2009	7	5	08:22:00	Daylight	Bongo VNH	0.58	253	150	0	182	33.4	7.90419	6.53557	0.03219	0.20539	43.8053	3.2552	0	18.8426	0.01916	0	29.7314	0	0.15521	2.2703	0	0.54611	0.4016	1.53293	1.45629	0.1841	9.38622	1.20688	0	0.17485	127.646
PBS2009041033601	PBS2009041	336	1	Central Strait of Georgia	GS26	-123.677	49.313	2009	7	5	09:13:00	Daylight	Bongo VNH	0.58	253	105	0	119	28.06	0.23521	1.30848	0.12796	0.44476	4.71685	2.68481	0	5.0928	0.0228	0	9.34083	0	0.14141	1.71062	0	0.02623	0.09865	0.63863	0.01026	0.00898	2.03564	0.24377	0	0.08411	28.9728
PBS2009041033901	PBS2009041	339	1	Central Strait of Georgia	GS27	-123.993	49.284	2009	7	5	10:29:00	Daylight	Bongo VNH	0.58	253	150	0	185	42.29	9.8936	8.07189	1.63261	0.22866	27.9245	6.50744	0	17.4994	0.10593	0.0297	226.949	0	1.76609	13.6926	0	0.21565	0.81297	3.02672	0.00484	1.67813	2.14093	2.85747	0	1.6036	326.641
PBS2009041034001	PBS2009041	340	1	Central Strait of Georgia	GS28	-123.354	49.121	2009	7	5	11:47:00	Daylight	Bongo VNH	0.58	253	135	0	149	34.98	12.8256	15.5888	14.0676	0.85306	29.9881	10.6022	0	12.95	0.36592	0.1482	21.9683	0	14.443	21.2274	0	4.33413	0.61843	1.31733	0.06587	0.62207	1.33105	13.9454	0	2.26266	179.525
PBS2009041034301	PBS2009041	343	1	Central Strait of Georgia	GS29	-123.285	49.019	2009	7	5	13:02:00	Daylight	Bongo VNH	0.58	253	135	0	148	41.9	3.15036	11.6716	7.3128	0.69895	26.2092	15.8967	0	5.4106	0.94702	0.36735	9.47369	0	43.3184	2.68879	0	2.6075	0.53462	0.61098	2.32172	0.25967	3.11599	20.5137	0	0.15122	157.261
IOS2009011015101	IOS2009011	151	1	Central Strait of Georgia	GEO1	-123.75	49.233	2009	9	13	19:49:00	Daylight	Bongo VNH	0.56	236	390	0	399	92.35	9.19351	0.80094	0.0036	5.51295	40.713	0.98975	0	14.5533	0	0	70.6876	0	0.14969	0.65836	0	0.11391	0.15941	1.10883	0	1.41375	0.0823	0	0	0.30562	146.447
PBS2009046000601	PBS2009046	6	1	Central Strait of Georgia	GS03	-123.811	49.383	2009	10	8	17:49:00	Daylight	Bongo VNH	0.58	253	150	0	177	33.69	6.42327	5.16924	0.19376	0.68626	14.2713	0.95003	0	2.57132	0	0	63.105	0	2.27249	0.82084	0	5.92164	0.57313	4.14128	0	4.66252	7.84862	0	0	0.17073	119.781
PBS2009046001201	PBS2009046	12	1	Northern Strait of Georgia	GS06	-124.941	49.9	2009	10	9	08:58:00	Daylight	Bongo VNH	0.58	253	130	0	143	41.28	2.7907	1.98092	0.27737	0.40794	4.34097	0.91991	0	0.619	0.00775	0	191.433	0	5.21705	0.03028	0	0	0.32466	0.15504	0	0	0.65891	0	0	0.20717	209.37
PBS2009046001401	PBS2009046	14	1	Northern Strait of Georgia	GS07	-124.937	49.829	2009	10	9	09:42:00	Daylight	Bongo VNH	0.58	253	150	0	188	33.69	19.5191	1.35352	0.19244	0.0561	5.53023	0.88734	0	5.48531	0	0	2254.15	0	3.61128	0.09558	0	0	0.48269	0	0.18902	0	0.56515	0	0	1.1303	2293.25
PBS2009046001801	PBS2009046	18	1	Northern Strait of Georgia	GS09	-124.714	49.814	2009	10	9	11:21:00	Daylight	Bongo VNH	0.58	253	140	0	154	31.44	27.201	1.47722	0.15084	0.31743	6.70575	0.51662	0	1.60305	0	0	687.26	0	13.8972	0.34415	0	0	0.6347	0.40712	0	0	0.34606	0	0	1.7089	742.57
PBS2009046002001	PBS2009046	20	1	Northern Strait of Georgia	GS10	-124.569	49.84	2009	10	9	12:29:00	Daylight	Bongo VNH	0.58	253	150	0	176	36.47	1.15163	1.10765	0.16373	0.54398	5.80386	0.68808	0	1.12284	0	0	31.8097	0	8.29657	0.85084	0	0	0.4203	2.58404	0	0.00576	0.60707	0.12915	0	1.20249	56.4877
PBS2009046002401	PBS2009046	24	1	Northern Strait of Georgia	GS12	-124.348	49.73	2009	10	9	14:40:00	Daylight	Bongo VNH	0.58	253	150	0	209	36.39	6.00715	0.48739	0.1312	0.93448	5.22166	0.80338	0	1.96692	0	0	29.2608	0	2.9573	0.84639	0	0	0.31623	1.34103	0.01583	0.16983	2.42704	0	0	0.32344	53.21
PBS2009046003001	PBS2009046	30	1	Northern Strait of Georgia	GS15	-124.675	49.631	2009	10	10	07:25:00	Daylight	Bongo VNH	0.58	253	110	0	121	43.5	4.57931	0.41774	1.76964	0.0623	1.58769	1.85967	0	0.12069	0	0.02887	71.8717	0	29.7786	0.03678	0	0.04345	0.66591	0.07356	0	0	0.52644	0	0	0.21701	113.639
PBS2009046003201	PBS2009046	32	1	Northern Strait of Georgia	GS16	-124.565	49.61	2009	10	10	08:12:00	Daylight	Bongo VNH	0.58	253	125	0	135	32.62	3.37523	0.4862	0.98668	0.03004	6.00473	1.16943	0	0.67597	0.00981	0	7.44175	0	22.1643	0.09657	0	2.03863	0.80696	0.3924	0	0.02085	0.44084	0	0	0.12661	46.267
PBS2009046003401	PBS2009046	34	1	Northern Strait of Georgia	GS17	-124.58	49.55	2009	10	10	08:53:00	Daylight	Bongo VNH	0.58	253	150	0	171	37.56	1.94888	0.70511	0.81415	0.13285	2.89726	2.51397	0	0.13978	0.01278	0	72.7747	0	27.9446	0	0	0.01677	0.88742	0.85197	0	0	0.28967	0	0	0.10996	112.04
PBS2009046003601	PBS2009046	36	1	Northern Strait of Georgia	GS18	-124.464	49.519	2009	10	10	09:41:00	Daylight	Bongo VNH	0.58	253	150	0	187	37.31	4.71991	0.29225	1.9068	0.16725	2.77406	5.01432	0	0.08679	0.13723	0	52.4406	0	40.5511	0.18815	0	5.38523	1.19971	0.35379	0	0.12919	0.8952	0.12624	0	0.12256	116.49
PBS2009046005201	PBS2009046	52	1	Central Strait of Georgia	GS26	-123.306	48.944	2009	10	11	07:19:00	Daylight	Bongo VNH	0.58	253	150	0	168	38.06	3.46821	4.18014	1.78346	0.35208	11.6651	7.31259	0	1.93557	0	0	37.4617	0	6.81829	1.09259	0.12612	0.01655	1.28199	0.67262	0	1.23279	12.7977	0.06474	0	0.0155	92.2777
PBS2009046005401	PBS2009046	54	1	Central Strait of Georgia	GS27	-123.286	49.021	2009	10	11	08:07:00	Daylight	Bongo VNH	0.58	253	130	0	144	33.55	2.70462	2.76292	1.06451	0.19434	9.23394	4.22114	0	1.14766	0	0	1.68084	0.21759	4.76996	0.33145	0	0	1.82099	0.0149	0	0.26348	5.7395	0.18063	0	0	36.3485
PBS2009046006001	PBS2009046	60	1	Central Strait of Georgia	GS30	-123.353	49.124	2009	10	11	10:54:00	Daylight	Bongo VNH	0.58	253	140	0	150	36.31	2.49518	1.64869	0.6356	0.33214	6.98026	3.18257	0	1.0125	0	0	0.7202	0.04957	4.15136	3.03911	0	3.6629	1.71325	0.35252	0	0.14982	6.99642	0	0	0	37.1221
PBS2009046006201	PBS2009046	62	1	Central Strait of Georgia	GS31	-123.33	49.215	2009	10	11	12:03:00	Daylight	Bongo VNH	0.58	253	150	0	179	47.18	10.4847	3.98423	0.66604	3.21237	28.408	1.12402	0	5.17439	0	0	18.4253	0	6.25519	1.00763	0	4.22849	1.39396	9.76685	1.03095	4.58245	11.2268	0	0	0.12048	111.092
PBS2009046006601	PBS2009046	66	1	Central Strait of Georgia	GS33	-123.674	49.309	2009	10	11	14:32:00	Daylight	Bongo VNH	0.58	253	125	0	136	31.29	7.46564	1.90017	0.87891	2.26846	13.0336	0.62823	0	1.77296	0	0.21732	2.10277	3.68169	9.20063	0.64558	0	0	1.02801	4.49984	0.77725	1.62991	12.3477	0	0	1.63279	65.7114
PBS2010003005701	PBS2010003	57	1	Central Strait of Georgia	GS26	-123.703	49.404	2010	2	9	15:41:00	Daylight	Bongo VNH	0.58	253	150	0	171	33.69	2.23806	1.47534	0.00247	0.485	9.18091	0.97701	0	1.37655	0	0	3.20107	0.14662	0.15032	0.4022	0	0.13535	0.13107	1.42475	0	0	0.1033	0	0	0.30639	21.7364
PBS2010003006101	PBS2010003	61	1	Central Strait of Georgia	GS28	-124.026	49.472	2010	2	10	07:28:00	Daylight	Bongo VNH	0.58	253	135	0	145	32.32	3.78095	3.7526	0.00129	0.65712	11.7223	0.70232	0	0.9151	0	0.1604	12.2079	0.36015	0.0698	0	0	0.14109	0.10525	0.29703	0.00891	0	0.78837	0.06337	0	0.1159	35.8499
PBS2010003006501	PBS2010003	65	1	Northern Strait of Georgia	GS30	-124.151	49.625	2010	2	10	10:13:00	Daylight	Bongo VNH	0.58	253	150	0	213	33.69	9.54586	3.68442	0.00123	1.49694	14.0369	0.95743	0.16325	3.00244	0	0	48.8348	0.04007	0.23366	2.8063	0	0.31226	0.14096	0.74088	0.00855	0.01009	0.4013	0	0	0.52003	86.9374
PBS2010003006901	PBS2010003	69	1	Northern Strait of Georgia	GS32	-124.459	49.771	2010	2	10	13:16:00	Daylight	Bongo VNH	0.58	253	150	0	189	33.69	2.5052	0.50769	0.00864	0.88489	5.96497	1.4554	0	1.43888	0	0	1.03723	0.00237	0.12823	0.45117	0	0.00273	0.14771	0.63164	0.18047	0	0.36806	0.03039	0	0.6707	16.4164
PBS2010003007301	PBS2010003	73	1	Northern Strait of Georgia	GS34	-124.766	49.829	2010	2	10	15:59:00	Daylight	Bongo VNH	0.58	253	150	0	206	33.69	5.2716	6.75843	0.00247	2.69967	39.9663	0.75722	0	2.01556	0	0	53.8385	0.00296	0.37138	0.45117	0	0.13535	0.13108	0.34194	0	0	0.69101	0.12158	0	0.07005	113.626
PBS2010003009101	PBS2010003	91	1	Northern Strait of Georgia	GS42	-124.671	49.77	2010	2	12	07:12:00	Daylight	Bongo VNH	0.58	253	145	0	156	32.56	0.98587	1.47832	0.00285	0.30817	8.98157	0.54	0	0.48716	0	0	22.4499	0.08416	0.20369	0.26045	0	0.14005	0.10132	0.04914	0	0	0.66032	0.0629	0	0.03624	36.8321
PBS2010003011501	PBS2010003	115	1	Central Strait of Georgia	GS54	-123.298	48.945	2010	2	13	15:33:00	Daylight	Bongo VNH	0.58	253	150	0	176	33.69	6.2333	1.13981	0.04317	0.42606	12.2941	0.9112	0	2.27557	0	0	3.20962	0.00475	0.47302	0	0	2.01544	0.04341	0.5889	0	0.66607	0.33362	0	0	0.24107	30.8991
IOS2010012015801	IOS2010012	158	1	Central Strait of Georgia	GEO1	-123.75	49.249	2010	6	4	07:53:00	Daylight	Bongo VNH	0.56	236	390	0	401	89.04	1.10512	0.3744	0.35939	12.7655	21.0532	1.2925	0.00505	0.50386	0	0.4907	33.3165	0.1369	0.19263	2.14421	0	0.13388	0.17611	3.13387	0	3.08993	0.62893	0.70384	0	1.70242	83.3089
PBS2010017000101	PBS2010017	1	1	Central Strait of Georgia	GEO4	-123.771	49.286	2010	6	16	13:30:00	Daylight	Bongo VNH	0.58	253	230	0	348	54.87	6.60471	3.67632	0.30023	1.89539	14.3789	1.30659	0	0	0.01166	2.61039	4.06808	0.08147	0.23445	5.88227	0	0.08311	0.29464	1.51632	0.53453	5.62318	1.02059	0.86076	0	1.3329	52.3165
PBS2010017000601	PBS2010017	6	1	Central Strait of Georgia	GS03	-123.338	49.213	2010	6	16	19:01:00	Daylight	Bongo VNH	0.58	253	150	0	185	46.1	2.29067	7.89935	0.30834	0.64208	4.08814	0.84215	0	9.9193	0.02777	4.85067	230.34	0	1.27722	8.14707	0	3.96624	0.32347	0.52755	0.15193	0.88981	0	3.08574	0	1.76416	281.342
IOS2010020001501	IOS2010020	15	1	Central Strait of Georgia	GEO1	-123.75	49.25	2010	6	28	12:00:00	Daylight	Bongo VNH	0.56	236	400	0	405	102.41	16.6859	4.66481	0.10561	16.2612	12.6438	3.45079	0.05371	1.36736	0	0.39246	27.2216	0.29978	0.22248	2.12011	0	1.4206	0.17687	6.57436	0	3.35334	0.7593	0.74797	0	1.32253	99.8445
PBS2010017033301	PBS2010017	333	1	Northern Strait of Georgia	GS05	-125.044	50.003	2010	7	3	10:30:00	Daylight	Bongo VNH	0.58	253	150	0	163	39.85	0	0.60723	0.85618	0.33977	1.65743	4.05617	0	3.10123	0.20075	0	40.531	0.19573	0.13109	6.00918	0	0.22665	0.60306	0.48181	0.01099	0.15358	0.27302	0.14053	1.15433	0	60.7297
PBS2010017033901	PBS2010017	339	1	Northern Strait of Georgia	GS07	-124.941	49.897	2010	7	3	13:13:00	Daylight	Bongo VNH	0.58	253	135	0	145	36.51	5.39031	5.44536	0.0284	0.73513	4.52609	4.41445	0	4.39135	0.00876	0.13761	0.10321	0	0.19896	5.96105	0	0.27609	0.55833	0.70118	0.02398	1.45275	0	0.03547	0	0.3484	34.7369
PBS2010017034501	PBS2010017	345	1	Northern Strait of Georgia	GS09	-124.896	49.794	2010	7	3	15:56:00	Daylight	Bongo VNH	0.58	253	115	0	124	46.94	0.56242	0.64627	0.72481	0	6.47908	6.87558	0.02556	0.7758	0	0.64218	5.52227	0.1438	0.19088	1.54926	0	0.64423	0.73081	0	0	0.02897	0	3.38198	0	0.17043	29.0943
PBS2010017043101	PBS2010017	431	1	Central Strait of Georgia	GS39	-123.275	49.017	2010	7	7	11:35:00	Daylight	Bongo VNH	0.58	253	130	0	139	47.77	1.1053	0.70337	0.26125	0.22776	14.3968	2.64493	0	17.0932	0.0536	0.84136	540.233	0	3.93887	5.09106	0	0.42202	0.52437	0	0.08489	0	0.45552	14.0383	0	0	602.116
PBS2010017043501	PBS2010017	435	1	Central Strait of Georgia	GS41	-123.489	49.006	2010	7	7	13:30:00	Daylight	Bongo VNH	0.58	253	150	0	196	58.2	12.756	27.8891	0.05499	1.06392	15.9305	1.48257	0	9.00013	0.04399	4.4888	230.778	2.5567	0.82914	26.6227	0	1.42681	0.23752	1.09966	0	0.3266	0	25.1225	0	0.1622	361.872
IOS2010015015601	IOS2010015	156	1	Central Strait of Georgia	GEO1	-123.752	49.25	2010	9	13	04:11:00	Night	Bongo VNH	0.56	236	390	0	397	98.01	5.36271	2.33086	0.02886	8.73705	19.1207	0.80944	0	2.48546	0	0	6.08774	0	0	2.21844	0	2.12856	0.03788	3.47393	0.02351	1.39436	0.22202	0.28069	0	0.10995	54.8522
PBS2010018010201	PBS2010018	102	1	Central Strait of Georgia	GS15	-123.597	49.116	2010	10	10	12:26:00	Daylight	Bongo VNH	0.58	253	150	0	165	44.02	11.5856	0.85961	0.49843	0.58337	7.87279	0.67942	0	2.87034	0	0.11776	12.143	0.04543	1.04752	2.8213	0	0.12031	0.73566	2.76238	0	0.15484	0.98864	0	0	0.11986	46.0063
PBS2010018028401	PBS2010018	284	1	Northern Strait of Georgia	GS23	-124.675	49.634	2010	10	22	17:02:00	Daylight	Bongo VNH	0.58	253	106	0	118	29.41	0.53043	0.0287	0.01762	0.3968	6.99168	1.57921	0	0.21421	0	0	9.58517	0	0.08813	0.119	0	0	0.1112	0.43523	0.41346	0.09249	0.73988	0	0	0.25019	21.5934
PBS2010018028801	PBS2010018	288	1	Northern Strait of Georgia	GS25	-124.581	49.549	2010	10	22	18:33:00	Daylight	Bongo VNH	0.58	253	141	0	171	41.72	20.9013	1.77066	0.0856	2.96837	29.1553	2.9966	0	0.80537	0	0	388.327	0	1.03701	0.30681	0	0	0.28532	3.68169	0	0.0652	2.71141	0	0	0.39109	455.489
PBS2010018030401	PBS2010018	304	1	Central Strait of Georgia	GS33	-123.536	49.309	2010	10	23	13:46:00	Daylight	Bongo VNH	0.58	253	150	0	169	63.84	3.93859	0.42945	0.21593	0.42012	9.23113	0.27699	0	1.25	0	0	5.4358	0	0.11479	0.44894	0	0	0.28653	1.94486	0	0.73735	1.31705	0	0	0.00924	26.0568
PBS2011002029301	PBS2011002	293	1	Central Strait of Georgia	GS18	-123.345	48.933	2011	2	20	09:00:00	Daylight	Bongo VNH	0.58	253	148	0	186	64.67	0.99273	0.82512	0.00451	0.23628	4.99215	0.14561	0	0.61698	0	0	3.52857	0.12417	0.07249	0.06024	0	0.15076	0.02905	0.01979	0	0.0052	0.09618	0	0	0.01392	11.9138
PBS2011002036001	PBS2011002	360	1	Northern Strait of Georgia	GS41	-124.828	49.742	2011	2	23	15:54:00	Daylight	Bongo VNH	0.58	253	120	0	130	33.38	0.91731	2.83043	0.00872	1.03775	24.2932	0.42461	0	0.25165	0	0	294.574	0	0.51768	0	0	0	0.0489	0.19173	0	0	0.97783	0	0	0.10785	326.182
PBS2011002036301	PBS2011002	363	1	Northern Strait of Georgia	GS42	-124.965	49.833	2011	2	23	17:41:00	Daylight	Bongo VNH	0.58	253	150	0	175	70.09	1.45913	0.93394	0.00858	0.59169	7.1	0.81391	0.01712	0.23969	0	0	0.64032	0.04167	0.54741	0.10843	0	1.89756	0.01803	0.54787	0	0.09702	1.2658	0	0	0.13354	16.4617
PBS2011002043201	PBS2011002	432	1	Northern Strait of Georgia	GS65	-124.07	49.491	2011	2	27	10:48:00	Daylight	Bongo VNH	0.58	253	150	0	178	50.07	2.30078	0.63999	0.02826	0.28441	4.09552	0.2241	0	1.67765	0	0	10.518	0.20971	0.08979	0.45536	0	0	0.05769	0.07989	0	0	0.38826	0.38346	0	0.0977	21.5306
IOS2011016015001	IOS2011016	150	1	Northern Strait of Georgia	CPF2	-124.502	49.468	2011	6	2	06:38:00	Daylight	Bongo VNH	0.56	236	339	0	350	84.71	2.48263	3.89059	2.02619	13.8241	7.02223	0.79844	0.02125	0.74456	0	0.04132	26.7548	0.47396	0.63464	13.6592	0	0.84984	0.18541	2.1759	0.0544	2.00449	0.38531	0.34593	0	0.37454	78.7497
IOS2011016015301	IOS2011016	153	1	Central Strait of Georgia	GEO1	-123.746	49.247	2011	6	2	10:46:00	Daylight	Bongo VNH	0.56	236	390	0	398	82.14	10.4407	1.1316	0.06451	18.0881	9.78178	1.17745	0	1.02304	0	0	12.792	0.00037	0.19947	18.6219	0	0.81641	0.19401	3.11663	0	3.39928	2.02581	0.11249	0	3.58178	86.5674
IOS2011009006601	IOS2011009	66	1	Central Strait of Georgia	GEO1	-123.75	49.25	2011	6	25	12:00:00	Daylight	Bongo VNH	0.56	236	400	0	405	67.44	10.9992	10.325	0.4578	68.7383	19.0137	3.177	0	1.12171	0.12337	0	17.2313	0.02669	0.14045	1.63701	0	1.25119	0.41547	5.31436	0.03416	2.83541	16.2847	0.9311	0	1.66785	161.726
IOS2011017017201	IOS2011017	172	1	Northern Strait of Georgia	CPF2	-124.5	49.467	2011	9	11	16:58:00	Daylight	Bongo VNH	0.56	236	318	0	328	65.89	15.4532	3.34859	0.02719	49.5303	31.4314	1.06126	0	0.59493	0	1.21997	93.4615	0.11261	1.60073	0.92276	0	0.06921	0.53132	1.39869	0	0.47624	2.6954	0	0	1.1583	205.094
IOS2011017017401	IOS2011017	174	1	Central Strait of Georgia	GEO1	-123.75	49.25	2011	9	11	21:15:00	Night	Bongo VNH	0.56	236	392	0	403	84.33	5.77731	0.67051	0.02368	8.4231	21.3272	0.87336	0	1.99217	0	0.35745	24.942	0	0.02049	0.18024	0	1.97154	0.21554	1.82141	0	0.36238	1.4799	0	0	0.5966	71.0349
IOS2012025013601	IOS2012025	136	1	Northern Strait of Georgia	CPF2	-124.501	49.467	2012	5	21	05:26:00	Daylight	Bongo VNH	0.56	236	315	0	325	76.1	12.5729	3.40526	0.87901	83.9821	47.0206	1.54373	0	0.86749	0	0	60.2996	0.36136	0.20352	8.87989	0	0.05992	0.56347	4.97871	0	2.64242	4.01998	9.96037	0	2.43848	244.679
IOS2012025014001	IOS2012025	140	1	Central Strait of Georgia	CPF1	-124.081	49.367	2012	5	21	08:57:00	Daylight	Bongo VNH	0.56	236	235	0	245	38.55	4.33722	3.45587	3.21743	5.68031	18.3213	0.30962	0	0.74501	0	0	29.4902	1.0319	0.32208	10.7004	0	1.87056	0.64415	1.16213	0.03237	2.73742	1.45266	4.36555	0	4.19862	94.0748
IOS2012025014201	IOS2012025	142	1	Central Strait of Georgia	GEO1	-123.751	49.25	2012	5	21	11:10:00	Daylight	Bongo VNH	0.56	236	377	0	398	98.6	8.08113	2.18385	0.68257	11.3136	16.8679	7.30339	0.05923	0.20852	0	0.0355	7.2492	0.59242	0.20381	2.89443	0	2.13976	0.21354	1.79148	0.02392	0.90905	0.33103	0.47991	0	2.21647	65.7807
IOS2012005001001	IOS2012005	10	1	Northern Strait of Georgia	22	-124.272	49.67	2012	6	14	07:52:00	Daylight	SCOR VNH	0.56	236	345	0	352	72.23	1.57974	0.99344	0.22098	5.49937	9.51095	2.74411	0.07615	0.16504	0.00443	0.13762	0.16876	0.02796	1.15807	1.58406	0	0	0.61686	1.35789	0	0.15173	1.40413	0.23591	0	0.34347	27.9807
IOS2012005002201	IOS2012005	22	1	Northern Strait of Georgia	11	-124.722	49.71	2012	6	14	00:05:00	Night	SCOR VNH	0.56	236	300	0	307	63.79	12.3029	11.2747	0.0311	25.2892	38.1245	4.79996	0	1.56488	0	0	4.27121	0.36683	0.14046	1.1472	0	0.29346	2.31321	5.63097	0.03612	1.40166	1.90281	3.39755	0	0.53207	114.821
IOS2012005003001	IOS2012005	30	1	Northern Strait of Georgia	CPF2	-124.499	49.466	2012	6	15	03:30:00	Daylight	SCOR VNH	0.56	236	320	0	325	66.99	14.2497	3.74754	0.03248	18.8812	13.058	1.20211	0.0821	0.41822	0	0	2.4832	0.34931	0	0.72846	0	0.13614	0.00592	0.92671	0.0086	0.05075	0.48007	0.05728	0	0.08354	56.9814
IOS2012005003701	IOS2012005	37	1	Central Strait of Georgia	CPF1	-124.085	49.367	2012	6	15	07:49:00	Daylight	SCOR VNH	0.56	236	235	0	244	52.56	8.23439	2.39656	0.33355	1.41723	8.61472	1.97991	0	0.8242	0.00609	0.09863	4.79483	0.19007	0.12663	1.31506	0	0.02801	0.7246	2.99544	0.23135	0.94163	0.89231	2.32299	0	1.08797	39.5562
IOS2012005004401	IOS2012005	44	1	Central Strait of Georgia	GEO1	-123.748	49.25	2012	6	15	16:30:00	Daylight	SCOR VNH	0.56	236	395	0	403	87.16	11.6163	1.29008	0.9534	19.6466	17.8211	4.22683	0	1.58274	0	0	0.70331	0.28912	0.13804	0.68627	0	0.01606	1.0268	3.11335	0.0047	1.8871	1.49793	0.3271	1.54888	0.88665	69.2624
IOS2012005005301	IOS2012005	53	1	Central Strait of Georgia	42	-123.441	49.03	2012	6	15	22:27:00	Daylight	SCOR VNH	0.56	236	312	0	320	68.75	21.731	3.28661	0.56674	12.2624	22.9801	4.24158	0	4.90799	0.01862	0	0.18914	0.83622	0.08751	0.73047	0	0.20015	0.40291	2.7904	0	0.57002	2.304	1.51847	0	0.27876	79.9031
PBS2012048005401	PBS2012048	54	1	Northern Strait of Georgia	HARW.IS	-124.692	49.875	2012	6	16	18:54:00	Daylight	Bongo VNH	0.58	253	50	0	68	18.42	0.17915	0.41173	0.01042	0	3.99913	1.87188	0	1.05038	0	0.06819	0	0.09935	0.24321	6.53485	0	0.21672	0.04691	0	0	0.0747	0	2.74702	0	0.03203	17.5857
PBS2012048005501	PBS2012048	55	1	Northern Strait of Georgia	MARSH.PT	-124.643	49.779	2012	6	17	05:56:00	Daylight	Bongo VNH	0.58	253	50	0	71	14.65	0	0.6471	0.05843	0	1.47823	0.48039	0	0.06826	0.00819	0.48055	0.00246	0	0.20587	0.40956	0	0.02212	0.10539	0.0983	0	0	0.04642	0.93243	0	0.52902	5.57272
IOS2012006004506	IOS2012006	45	6	Central Strait of Georgia	42	-123.439	49.034	2012	9	21	19:53:00	Daylight	SCOR VNH	0.56	236	297	0	319	68.23	8.35615	1.7004	0.45609	1.15669	13.7593	2.64556	0.08061	1.60047	0	0.07363	6.04731	0	9.4926	3.03737	0	0.15419	0.77666	4.80258	1.42577	0.25092	0.69471	0	0	2.08567	58.5967
IOS2012006005406	IOS2012006	54	6	Central Strait of Georgia	GEO1	-123.746	49.249	2012	9	22	03:18:00	Night	SCOR VNH	0.56	236	376	0	400	87.91	9.51041	0.67788	0.17472	3.26843	8.27958	2.20808	0	1.06563	0	0	24.519	0	13.9197	3.95859	0	0.00068	0.48749	2.62086	0	0.43317	1.27221	0.42862	0	0.25779	73.0828
IOS2012006006106	IOS2012006	61	6	Central Strait of Georgia	CPF1	-124.085	49.368	2012	9	22	09:35:00	Daylight	SCOR VNH	0.56	236	227	0	245	52.71	8.856	0.86443	0.26349	1.40428	6.65519	1.80606	0	0.33573	0	0.19063	0.02872	0	2.9687	1.95689	0	0.08651	0.70533	2.52552	0	0.53671	0.54487	0.00472	0	0.46337	30.1972
IOS2012006006706	IOS2012006	67	6	Northern Strait of Georgia	CPF2	-124.519	49.458	2012	9	22	13:45:00	Daylight	SCOR VNH	0.56	236	288	0	311	70.4	20.5909	0.56083	0.03527	72.042	30.6676	1.80328	0	0.95455	0	0	73.95	0	0.50909	0.04881	0	0.06477	0.4731	5.20909	0	0.84546	0.41818	0	0	0.80842	208.981
IOS2012006007506	IOS2012006	75	6	Northern Strait of Georgia	11	-124.729	49.709	2012	9	22	19:43:00	Daylight	SCOR VNH	0.56	236	278	0	297	64.24	3.28767	2.36844	0.42541	3.98151	12.4473	1.31059	0	2.09215	0	0	4.89748	0	3.50785	0.9175	0	1.03518	0.47163	2.03238	0.01793	1.02367	0.72478	0.31461	0	1.14246	41.9986
IOS2012006007906	IOS2012006	79	6	Northern Strait of Georgia	22	-124.276	49.673	2012	9	22	23:22:00	Night	SCOR VNH	0.56	236	343	0	365	79.91	18.4408	1.46895	0.37274	9.82326	12.7829	1.18349	0	0.22786	0	0.01572	10.2505	0	11.1165	0.19509	0	0.07458	0.34966	2.34263	0	0.67025	0.54937	0	0	0.7895	70.6538
PBS2013010000201	PBS2013010	2	1	Central Strait of Georgia	GS01	-123.738	49.198	2013	3	1	16:36:00	Daylight	Bongo VNH	0.58	253	150	0	201	33.69	2.58237	0.34699	0.21186	0.59828	2.38579	0.25286	0	0.03639	0	0	2.6643	0.09766	0.01994	1.52531	0	0.16622	0.09914	0.52241	0.00724	0.04037	0.02018	0.09	0	0.79015	12.4575
PBS2013010001201	PBS2013010	12	1	Central Strait of Georgia	FR01	-123.504	49.079	2013	3	4	08:33:00	Daylight	Bongo VNH	0.58	253	275	0	292	87.52	1.12431	0.56936	0.286	3.39872	8.95045	1.0849	0	0.31993	0	0	0.22801	0.44058	0.06654	2.01108	0	0.2724	0.12541	1.78428	0	0.21133	0.73857	0.0468	0	0.05393	21.7126
PBS2013010002301	PBS2013010	23	1	Central Strait of Georgia	GEO1	-123.75	49.25	2013	3	4	17:26:00	Daylight	Bongo VNH	0.58	253	390	0	399	123.29	5.02385	0.49583	0.66362	1.51758	14.3445	1.28923	0	0.40879	0	0	1.31931	0.67726	0.03841	0.20635	0	1.12711	0.21491	1.7857	0	0.54661	0.17649	0.08306	0	0.07657	29.9952
PBS2013010003401	PBS2013010	34	1	Central Strait of Georgia	GS15	-123.767	49.437	2013	3	5	13:42:00	Daylight	Bongo VNH	0.58	253	150	0	165	44.95	1.67519	0.17353	2.04757	0.08067	4.11885	0.58271	0	0.04868	0	0	1.586	0.06919	0.4348	0.4089	0	1.47942	0.26903	0.14238	0	0	0.12102	1.70857	0	0.06563	15.0121
PBS2013010004101	PBS2013010	41	1	Central Strait of Georgia	CPF1	-124.092	49.367	2013	3	5	18:43:00	Daylight	Bongo VNH	0.58	253	250	0	260	94.74	3.72387	0.47602	0.05992	1.93499	5.84318	0.82037	0	0.14777	0	0	7.94136	0.32342	0.025	0.41271	0	0.04433	0.13018	1.31053	0	0.68309	0.26261	0.20536	0	0.11264	24.4574
PBS2013010004301	PBS2013010	43	1	Northern Strait of Georgia	GS19	-124.063	49.523	2013	3	6	08:18:00	Daylight	Bongo VNH	0.58	253	150	0	210	54.47	2.47843	0	0.0166	0.44498	4.10902	0.33351	0	0.11566	0	0	18.121	0.16364	0.07226	0.40903	0	0	0.1009	0.35249	0	1.06114	0.48246	0	0	0.08665	28.3478
PBS2013010005101	PBS2013010	51	1	Northern Strait of Georgia	CPF2	-124.499	49.466	2013	3	6	14:53:00	Daylight	Bongo VNH	0.58	253	315	0	326	87.73	6.04583	0.68778	0.83572	2.24873	7.41737	1.35584	0.06269	0.10377	0	0	1.15321	0.621	0.08316	0.30743	0	0.06794	0.23944	3.88099	0	1.37175	0.44318	0	0	0.65455	27.5804
IOS2013012001801	IOS2013012	18	1	Central Strait of Georgia	41	-123.389	49.055	2013	4	11	06:05:00	Daylight	SCOR VNH	0.56	236	235	0	242	52.71	0.08006	1.36786	3.31231	42.6788	55.6408	2.51192	0	0.34529	0	0	12.0395	0.52059	2.69793	0.06545	0	5.72263	2.57504	0.77708	0	2.06412	9.8524	2.13698	0	5.96472	150.353
IOS2013012002601	IOS2013012	26	1	Central Strait of Georgia	CPF1	-124.088	49.367	2013	4	11	15:02:00	Daylight	SCOR VNH	0.56	236	235	0	246	53.72	6.15041	1.04244	5.679	15.1504	18.7373	2.60956	0	0.19709	0	0	2.66151	2.34065	17.9681	1.45103	0	0.21296	1.3434	1.42964	0	10.6329	5.42666	0.03276	0	3.18023	96.246
IOS2013012003201	IOS2013012	32	1	Northern Strait of Georgia	CPF2	-124.498	49.468	2013	4	11	19:30:00	Daylight	SCOR VNH	0.56	236	321	0	331	83.48	3.45592	0.45657	2.7618	4.48982	14.416	3.45361	0	0.02727	0	0	4.7379	1.16244	6.5058	0.10578	0	0.85122	1.42903	1.65596	0	0.3989	4.53474	0.24227	0	0.00707	50.6921
IOS2013012004001	IOS2013012	40	1	Northern Strait of Georgia	11	-124.723	49.705	2013	4	12	01:18:00	Night	SCOR VNH	0.56	236	293	0	300	66.99	3.02284	0.28992	2.31197	5.18302	5.73487	0.91649	0	0.0947	0	0	2.73343	2.35125	1.47509	0.44794	0	0.19182	0.6334	1.61099	0.01307	2.03689	3.14435	0.13733	0	2.0117	34.3411
IOS2013012005301	IOS2013012	53	1	Northern Strait of Georgia	22	-124.27	49.669	2013	4	12	14:49:00	Daylight	SCOR VNH	0.56	236	340	0	350	84.98	2.11814	0.60955	1.42249	22.7052	9.75511	0.60339	0.25888	0.15655	0	0	3.14897	0.73382	5.93758	0.94564	0	0.93669	0.58231	2.59073	0	0.74887	6.86844	0.1928	0	0.27771	60.5928
IOS2013012005701	IOS2013012	57	1	Central Strait of Georgia	GEO1	-123.746	49.249	2013	4	12	20:24:00	Daylight	SCOR VNH	0.56	236	399	0	409	92.83	1.42195	0.39438	0.41118	37.3961	10.8489	1.79556	0	0.09049	0.01379	0	3.57462	1.59346	0.84662	0.14866	0	0.50761	0.62378	4.41237	0	0.86015	7.33556	0.01551	0	1.73091	74.0216
PBS2013043000401	PBS2013043	4	1	Central Strait of Georgia	GS01	-123.398	48.936	2013	6	26	09:38:00	Daylight	Bongo VNH	0.58	253	150	0	166	39.94	12.1182	7.7361	0.76915	0.69103	17.613	3.79258	0	5.10166	0.04807	0	121.393	0.30696	0.11858	4.25039	0	1.30045	0.86049	0.64096	0	0.20591	4.78718	0.78118	0	0.70426	183.219
IOS2013013004601	IOS2013013	46	1	Central Strait of Georgia	41	-123.372	49.055	2013	6	29	20:47:00	Daylight	SCOR VNH	0.56	236	215	0	245	70.37	5.8579	12.8546	0.03892	0.83695	6.31566	1.2487	0	2.9649	0.01819	0	14.3097	0	0	4.07773	0	2.83558	0.51732	1.60069	0	1.23689	18.7705	0.29643	1.97527	0	75.7559
PBS2013043005701	PBS2013043	57	1	Northern Strait of Georgia	GS11	-124.569	49.484	2013	6	30	07:06:00	Daylight	Bongo VNH	0.58	253	95	0	105	26.55	10.9378	7.76316	0.18947	0	11.7876	10.7785	0	0.13258	0.04821	0	105.397	0	0.04821	3.14237	0	0.37966	0.50622	0.96422	0	0	4.70057	0	0	0	156.776
IOS2013013006201	IOS2013013	62	1	Central Strait of Georgia	CPF1	-124.084	49.366	2013	6	30	09:48:00	Daylight	SCOR VNH	0.56	236	235	0	245	52.41	8.42587	2.90265	0.00928	0.33506	7.76157	2.47819	0	0.59454	0.18317	0.28758	3.89238	0	0	0	0	1.26884	0.55121	0.87923	0	1.50505	4.00534	0	2.65217	0.32195	38.0541
IOS2013013006801	IOS2013013	68	1	Northern Strait of Georgia	CPF2	-124.501	49.463	2013	6	30	14:17:00	Daylight	SCOR VNH	0.56	236	320	0	328	74.46	5.47945	3.97567	0.63054	20.6173	20.2362	5.15438	0	0.69578	0	0.26989	6.0536	0.31426	0.09283	2.93285	0	0.12248	1.11462	2.40667	0	2.53945	9.80903	0.10207	1.86677	1.24566	85.6596
IOS2013013007601	IOS2013013	76	1	Northern Strait of Georgia	11	-124.725	49.705	2013	6	30	19:59:00	Daylight	SCOR VNH	0.56	236	285	0	290	62.89	12.3644	1.38085	0.25075	2.6726	8.05348	1.81914	0	0.67902	0.01018	0.31954	10.7235	0.05009	0	0.65129	0	0.29766	0.75733	1.384	0.03664	3.47832	1.21863	0.12085	0	0.05712	46.3254
IOS2013013009901	IOS2013013	99	1	Northern Strait of Georgia	22	-124.263	49.662	2013	7	1	07:53:00	Daylight	SCOR VNH	0.56	236	339	0	345	71.18	10.2348	19.7121	0.01367	9.91066	13.2332	6.2538	0.03934	0	0.05395	0.28233	23.3661	0	0	0	0	0	0.24042	3.18292	0	0.69233	2.73335	0	1.9528	0.52779	92.4296
IOS2013058015901	IOS2013058	159	1	Northern Strait of Georgia	CPF2	-124.502	49.466	2013	9	15	02:35:00	Night	Bongo VNH	0.56	236	323	0	328	67.62	26.5608	3.13514	0.01723	62.9333	27.5855	1.64251	0.01508	1.98758	0	0	47.2239	0.34605	0	0.9105	0	0.36558	0.20823	1.32505	0	0.59622	3.91837	0	0	0.27921	179.05
IOS2013058016101	IOS2013058	161	1	Central Strait of Georgia	CPF1	-124.084	49.366	2013	9	15	05:01:00	Night	Bongo VNH	0.56	236	238	0	244	49.83	6.59843	1.96268	0.08682	2.54786	29.4805	3.33756	0	0.50572	0	0	7.27593	0	0.17339	0.33715	0	1.02838	0.50347	6.42183	0.09247	2.29381	1.68092	0.09452	0	0.09472	64.5161
IOS2013058016301	IOS2013058	163	1	Central Strait of Georgia	GEO1	-123.752	49.251	2013	9	15	07:27:00	Daylight	Bongo VNH	0.56	236	393	0	400	82.7	14.5205	0.92189	0.55874	9.65803	57.5112	2.56494	0.06651	2.3023	0.03096	0	14.9688	0.31318	0.77388	0.42563	0	1.72177	0.3823	3.09553	0.05572	1.85616	0.35502	0.17086	0	0.68256	112.936
IOS2013014004601	IOS2013014	46	1	Central Strait of Georgia	GEO1	-123.755	49.237	2013	9	28	09:25:00	Daylight	SCOR VNH	0.56	236	390	0	403	91.12	17.4364	1.29685	0.28095	11.8384	49.921	0.75995	0.18108	1.16769	0	0	4.6044	0	0.3863	0.35119	0	0.03073	0.18964	6.46181	0.05057	3.32005	0.20522	0	0	0.21706	98.6993
IOS2013014005001	IOS2013014	50	1	Central Strait of Georgia	CPF1	-124.085	49.369	2013	9	28	13:09:00	Daylight	SCOR VNH	0.56	236	240	0	250	88.29	5.73564	0.98059	0	0.8608	9.91553	0.42404	0	0.38056	0	0	0	0	0.07829	0.68864	0	0	0.04674	0.54366	0	3.85457	0.06162	0.42678	0	0.72307	24.7205
IOS2013014006901	IOS2013014	69	1	Northern Strait of Georgia	22	-124.276	49.671	2013	9	30	07:45:00	Daylight	SCOR VNH	0.56	236	340	0	353	77.76	13.7037	2.89409	0.03292	19.1405	9.96289	0.77268	0.07073	0.4681	0	0	19.1656	0	0	0.19547	0	0	0.22057	1.06995	0	1.04563	0.7891	0	0	0.21317	69.7452
IOS2013014007801	IOS2013014	78	1	Northern Strait of Georgia	CPF2	-124.502	49.465	2013	9	30	23:31:00	Night	SCOR VNH	0.56	236	320	0	330	68.82	10.6364	1.26313	0	18.1973	10.9782	0.68658	0	0.36617	0	0	0.98808	0	0	0	0	0	0.12229	0.83697	0	0.57704	0	0	0	0.44056	45.0927
IOS2014003000101	IOS2014003	1	1	Central Strait of Georgia	GEO1	-123.744	49.25	2014	3	9	19:08:00	Daylight	SCOR VNH	0.56	236	390	0	407	92.23	4.57118	0.16333	0.0932	2.20622	4.25014	1.13026	0.05963	0.16151	0	0	0.00625	0.79541	0.04441	0.37732	0	2.40594	0.19887	2.40095	0.2764	0.56034	0.20904	0	0	0.08952	19.9999
PBS2014016004401	PBS2014016	44	1	Central Strait of Georgia	GS04	-123.311	48.898	2014	3	9	11:57:00	Daylight	Bongo VNH	0.58	253	120	0	132	27.84	0.20474	0.20474	0.13507	0.0255	9.77462	0.4601	0	0.60546	0	0	0	0.2536	0.10029	0.06034	0	0.02263	0.06264	0.74713	0	0.08549	0.1954	0	0	0	12.9377
PBS2014016005201	PBS2014016	52	1	Central Strait of Georgia	GS08	-123.58	49.045	2014	3	9	16:57:00	Daylight	Bongo VNH	0.58	253	145	0	154	33.91	0.38927	1.03391	0.06943	0.25125	3.41905	0.39598	0	0.53436	0	0	0.75304	0.36863	0.19888	0.03303	0	0.13447	0.02959	0.21233	0.01172	0.24176	0.06016	0	0	0.14427	8.28113
PBS2014016019801	PBS2014016	198	1	Northern Strait of Georgia	GS37	-125.049	49.896	2014	3	18	10:57:00	Daylight	Bongo VNH	0.58	253	150	0	170	38.51	1.42561	0.87146	0.01296	0.44663	8.35774	1.20562	0	0.24539	0	0	10.5563	0.11322	0.03635	0.14801	0	0.11841	0.14284	0.41548	0.01496	0.24721	0.07063	0.05318	0	0	24.482
PBS2014016021701	PBS2014016	217	1	Northern Strait of Georgia	GS46	-124.695	49.618	2014	3	19	09:00:00	Daylight	Bongo VNH	0.58	253	135	0	143	35.58	1.23665	1.92243	1.75605	0.70601	13.1812	0.88069	0	0.70826	0	0	74.6303	0.00506	0.09083	0.0054	0	0.02069	0.11378	0.353	0	0	0.68803	0.05756	0	0.11692	96.4728
PBS2014016022901	PBS2014016	229	1	Northern Strait of Georgia	GS52	-124.436	49.504	2014	3	19	15:10:00	Daylight	Bongo VNH	0.58	253	150	0	176	35.58	0.90275	0.8769	0.01895	0.63703	12.3896	0.79958	0	0.20658	0	0	3.23946	0.0354	0.02113	0	0	0.02339	0.07421	0	0	0	0.07645	0	0	0.03316	19.3346
IOS2014006004501	IOS2014006	45	1	Central Strait of Georgia	41	-123.374	49.054	2014	4	4	21:22:00	Night	SCOR VNH	0.56	236	240	0	245	62.97	3.31587	0.86022	1.71032	2.62788	15.646	1.80913	0	0.32918	0	0	6.62841	2.0073	0.28205	0.02541	0	4.94152	0.34598	1.78879	0.77568	1.041	1.9765	2.36608	0	0.53663	49.014
IOS2014006005201	IOS2014006	52	1	Central Strait of Georgia	GEO1	-123.749	49.252	2014	4	5	03:45:00	Night	SCOR VNH	0.56	236	378	0	404	104.22	2.90001	0.38066	0.16912	2.31328	6.33565	0.9998	0.15832	0.49034	0	0	6.82998	0.58184	0.12404	0.16488	0	1.34062	0.20449	1.46459	0.02997	0.961	0.4905	0.2702	0	0.11383	26.3231
IOS2014006005801	IOS2014006	58	1	Central Strait of Georgia	CPF1	-124.085	49.366	2014	4	5	09:33:00	Daylight	SCOR VNH	0.56	236	229	0	244	57.44	5.75209	1.42382	1.19643	1.1474	7.42103	2.05159	0	0.20641	0	0	4.41526	0.36211	0.12702	0.15008	0	1.3494	0.36871	1.01392	0.02006	0.28412	1.77577	0.24513	0	1.09992	30.4103
IOS2014006006601	IOS2014006	66	1	Northern Strait of Georgia	CPF2	-124.499	49.466	2014	4	5	16:57:00	Daylight	SCOR VNH	0.56	236	319	0	330	86.33	2.29816	0.39212	0.28349	2.09221	9.17256	1.18302	0.06371	0.20275	0	0	1.21733	0.46796	0.25355	0	0	0.01705	0.23708	1.90525	0.01334	1.02374	0.50364	0	0	0.17977	21.5067
IOS2014006007401	IOS2014006	74	1	Northern Strait of Georgia	11	-124.722	49.706	2014	4	6	00:14:00	Night	SCOR VNH	0.56	236	297	0	302	69.99	11.876	1.35671	0.59364	1.91347	11.316	1.13068	0	0.77131	0	0	0.66335	10.2449	0.23958	0.26318	0	0.17133	0.2799	2.62438	0.01939	0.42749	0.58465	0.60717	0	0.10287	45.186
IOS2014006008801	IOS2014006	88	1	Northern Strait of Georgia	22	-124.272	49.67	2014	4	6	16:26:00	Daylight	SCOR VNH	0.56	236	340	0	352	79.72	3.7983	0.41051	0.72959	3.99152	8.14063	1.89943	0	0.05324	0	0	0.93321	0.19919	1.05048	2.07979	0	0.13176	0.69874	4.62418	0	5.55386	2.32212	0.456	0	1.77458	38.8471
IOS2014021017701	IOS2014021	177	1	Central Strait of Georgia	CPF1	-124.079	49.366	2014	6	7	03:21:00	Night	Bongo VNH	0.56	236	234	0	245	42.03	15.3224	4.05244	0.79395	2.95217	38.4435	0.87923	0	1.71611	0	0	3.2316	0.73519	0.17359	8.47229	0	0.06162	1.04824	1.82727	0.05482	2.54552	2.11278	7.8011	0	0.67152	92.8953
IOS2014021018001A	IOS2014021	180	1	Central Strait of Georgia	GEO1	-123.748	49.249	2014	6	7	07:12:00	Daylight	Bongo VNH	0.56	236	390	0	402	71.64	4.48911	5.11915	0.75183	10.3292	15.7183	3.90929	0.07677	0.84042	0.12507	0.09771	0.46522	0.41416	2.75154	7.05987	0	2.8043	0.84011	1.92965	0.06432	2.14808	3.12451	0.25684	0	2.99251	66.308
IOS2014023000701	IOS2014023	7	1	Northern Strait of Georgia	22	-124.271	49.67	2014	6	16	04:04:00	Daylight	SCOR VNH	0.56	236	250	0	352	52.85	7.68969	2.99467	0.38655	1.78619	8.06587	3.4611	0	0.55553	0.65393	0.3418	7.15545	0.19527	0.08961	2.628	0	0.10331	0.81256	2.54305	0.0218	1.22415	4.80114	2.07328	0	1.27995	48.8629
IOS2014023001801	IOS2014023	18	1	Northern Strait of Georgia	11	-124.724	49.708	2014	6	16	15:20:00	Daylight	SCOR VNH	0.56	236	290	0	298	67.09	16.2647	5.41918	1.18208	12.3893	24.0611	2.53407	0	2.42158	0.51513	0.02534	46.2185	0.023	0.17935	2.45447	0	4.25756	0.88754	1.44999	0.14882	2.74253	3.51438	0.43057	0	0.88849	128.008
IOS2014023002501	IOS2014023	25	1	Northern Strait of Georgia	CPF2	-124.499	49.466	2014	6	16	21:28:00	Daylight	SCOR VNH	0.56	236	320	0	328	68.28	14.4816	4.62753	0.47091	16.5353	22.5097	6.83416	0	0.15559	0.05624	0	4.19415	0.04569	0.05062	1.89601	0	0	0.77535	2.36203	0	1.01038	4.97189	0.4332	0	0.30826	81.7186
IOS2014023003401	IOS2014023	34	1	Central Strait of Georgia	CPF1	-124.086	49.367	2014	6	17	04:45:00	Daylight	SCOR VNH	0.56	236	240	0	244	49.61	11.8968	6.05073	1.07772	3.90777	16.1637	4.85678	0	1.10106	1.9222	0.25962	1.55079	0.57348	0	2.58577	0	0.27462	1.59166	2.78654	0.10062	0.87983	3.19291	1.25237	0	0.47297	62.4979
IOS2014023004201	IOS2014023	42	1	Central Strait of Georgia	GEO1	-123.743	49.25	2014	6	17	11:55:00	Daylight	SCOR VNH	0.56	236	397	0	402	94.21	10.9033	1.96085	0.25571	10.2732	17.1478	4.79489	0.11676	0.58661	0.23097	0.03715	4.1312	0.29063	0.06385	0.67519	0	0.39317	0.52472	3.72274	0	1.16706	1.93271	0.14998	0	1.5637	60.9222
IOS2014023005001	IOS2014023	50	1	Central Strait of Georgia	41	-123.372	49.055	2014	6	17	18:18:00	Daylight	SCOR VNH	0.56	236	223	0	242	63.11	13.7157	3.97282	0.05861	3.3068	10.0644	3.7747	0	1.29399	0.04056	0.0199	2.53722	0.06053	0	0.06354	0	0.26769	0.68452	2.44854	0.03651	0.7074	2.52416	0.94295	0	1.53205	48.0527
PBS2014028005701	PBS2014028	57	1	Northern Strait of Georgia	BS34	-124.585	49.455	2014	6	22	08:21:00	Daylight	SCOR VNH	0.58	236	165	0	174	33.55	39.8689	28.7373	0.02976	0.40298	22.7947	1.97552	0	3.46468	0	0	132.964	0	0	3.60269	0	0	0.77257	0.38152	0	0.12161	0.42861	0.45604	0	0.05961	236.06
PBS2014028008401	PBS2014028	84	1	Northern Strait of Georgia	BS35	-124.792	49.698	2014	6	23	08:59:00	Daylight	SCOR VNH	0.58	236	110	0	120	21.72	14.4199	4.58785	1.57052	0.01878	7.52501	11.9514	0	1.82136	0.91345	0	93.8398	0	0	5.41574	0	0	0.92524	0	0	0	0	0.03867	0	0.10866	143.136
PBS2014028008701	PBS2014028	87	1	Northern Strait of Georgia	BS36	-124.719	49.648	2014	6	23	10:21:00	Daylight	SCOR VNH	0.58	236	125	0	135	26.7	23.7303	45.3945	0.02493	10.415	161.25	5.25711	0	13.9482	0.14382	0	382.658	0.07341	0	10.2712	0	1.51011	1.48423	1.72584	0	4.4824	5.00974	0	0	5.75281	673.131
PBS2014028009001	PBS2014028	90	1	Northern Strait of Georgia	BS37	-124.655	49.599	2014	6	23	00:00:00	Night	SCOR VNH	0.58	236	150	0	160	29.83	16.5739	21.7534	0.44026	5.53269	58.9489	7.75382	0	1.80757	0.04291	0	25.8639	0	0.05793	0.50955	0	0	1.38339	1.71639	0	1.27871	0	0.43524	0	0.47469	144.573
PBS2014028009301	PBS2014028	93	1	Northern Strait of Georgia	BS38	-124.581	49.57	2014	6	23	13:29:00	Daylight	SCOR VNH	0.58	236	165	0	175	34.89	3.27888	12.6193	0.01908	0.64202	9.27257	1.12629	0	5.93958	0.00917	0	88.9355	0.29808	0.04953	1.22671	0	0	0.46538	0.18343	0	0.07796	0.80252	0.59777	0	0.56154	126.105
PBS2014028009601	PBS2014028	96	1	Northern Strait of Georgia	BS39	-124.493	49.509	2014	6	23	14:41:00	Daylight	SCOR VNH	0.58	236	160	0	172	35.29	16.9566	29.3032	0.8774	0.90676	23.8652	5.1153	0	3.41219	0.3083	0	94.1406	0	0.03627	1.49618	0	0.28563	0.97968	0.36271	0	0	0.3083	11.0173	0	0.85464	190.226
PBS2014028009901	PBS2014028	99	1	Northern Strait of Georgia	BS40	-124.473	49.452	2014	6	23	16:09:00	Daylight	SCOR VNH	0.58	236	325	0	340	63.67	9.8463	6.94777	0.01527	11.4126	37.5717	7.80101	0	1.1439	0.62321	0.15781	3.20403	0.03926	0.02714	1.69625	0	0.07162	1.29869	6.67442	0	1.98021	8.20229	0.38668	0	0.61894	99.7191
IOS2014060001101	IOS2014060	11	1	Northern Strait of Georgia	11	-124.726	49.708	2014	9	2	16:11:00	Daylight	Bongo VNH	0.56	236	290	0	297	52.35	14.1203	2.95965	0.32862	3.47444	15.8391	3.45174	0.10506	5.13467	0	0.01681	4.08551	0.44699	0.20538	0.15718	0	2.56733	0.96678	4.881	0.03301	3.74735	1.40822	0.09119	0	1.33794	65.3583
IOS2014060001801	IOS2014060	18	1	Northern Strait of Georgia	5	-124.513	49.458	2014	9	2	22:21:00	Night	Bongo VNH	0.56	236	307	0	317	57.32	30.1466	1.88127	0.20233	19.9723	26.9367	2.42782	0.09595	1.49002	0	0	11.9658	0.03315	0.04466	0.60395	0	2.39986	0.72933	3.9023	0	1.65247	1.44591	0	0	0.69142	106.622
IOS2014060002501	IOS2014060	25	1	Northern Strait of Georgia	22	-124.272	49.67	2014	9	3	06:15:00	Daylight	Bongo VNH	0.56	236	340	0	350	60.65	9.45754	1.03383	0.08632	9.22934	11.867	1.54674	0.09068	0.60017	0	0	19.7777	0.19291	0.09918	0.63409	0	0.04617	0.59388	2.36636	0.01899	0.72271	1.46413	0.00363	0	0.8832	60.7146
IOS2014060003501	IOS2014060	35	1	Central Strait of Georgia	41	-123.37	49.055	2014	9	3	17:15:00	Daylight	Bongo VNH	0.56	236	233	0	238	41.02	12.9812	43.8646	1.00508	2.63334	26.886	3.05708	0	4.72706	0	0.04291	1.94009	0	0.46806	1.1414	0	0.03413	0.86062	1.80984	0.02808	2.05636	2.42906	0.48537	0	0.02519	106.475
IOS2014064000101	IOS2014064	1	1	Central Strait of Georgia	SOG CENT	-123.426	49.04	2014	9	20	05:12:00	Night	SCOR VNH	0.56	236	300	0	310	78.15	0.11056	3.48827	0.08772	2.31146	12.3659	0.37318	0	2.57965	0	0	4.51849	0	0	0.35317	0	0.88676	0.33085	1.27755	0.01474	2.8888	0.35829	0.06027	0	0	32.0057
IOS2014064000201	IOS2014064	2	1	Central Strait of Georgia	SOG EAST	-123.318	49.04	2014	9	21	00:41:00	Night	SCOR VNH	0.56	236	160	0	170	33.5	9.45493	6.74031	0.38095	1.03045	32.1834	3.93552	0	4.51343	0	0	3.15869	0	0	0.22687	0	4.10627	1.32394	0.38209	0	0.85254	0.64955	0	0	0	68.939
IOS2014050001701	IOS2014050	17	1	Central Strait of Georgia	41	-123.374	49.062	2014	10	28	04:20:00	Night	SCOR VNH	0.56	236	231	0	243	48.16	2.51662	11.6714	0.04764	1.22425	13.9438	2.10712	0	0.53788	0.02658	0	0.37105	0	0.55215	0.21429	0	2.85631	0.72425	1.86877	0	0.21511	1.87043	0	0	0.30549	41.0531
IOS2014050002101	IOS2014050	21	1	Northern Strait of Georgia	22	-124.272	49.669	2014	10	28	13:08:00	Daylight	SCOR VNH	0.56	236	345	0	353	89.15	10.1761	2.32689	0.21924	5.70386	11.7122	0.65702	0.06169	0.38479	0	0	16.1941	0.08323	0.03374	0.25687	0	0.05115	0.46333	1.49142	0	1.22718	2.69232	0	0	1.02148	54.7566
IOS2014050003001	IOS2014050	30	1	Northern Strait of Georgia	12	-124.681	49.727	2014	10	29	19:31:00	Night	SCOR VNH	0.56	236	349	0	356	112.39	2.89901	0.76362	0.33893	2.88891	13.4961	0.351	0	0.38623	0	0.03114	1.42078	0	0.26138	0.14841	0	0.05303	0.37367	1.13889	0	2.60372	4.01156	0.02491	0	1.66299	32.8543
IOS2014050003801	IOS2014050	38	1	Central Strait of Georgia	GEO1	-123.748	49.249	2014	10	30	00:40:00	Night	SCOR VNH	0.56	236	390	0	401	75.87	11.5519	0.2519	0.26251	10.0603	31.9351	0.68698	0.07249	0.67357	0	0.01655	0.40293	0	0.05652	0.17198	0	0.07855	0.37874	6.59865	0.33573	5.83651	3.62067	0	0	1.53993	74.5316
IOS2015099000101	IOS2015099	1	1	Northern Strait of Georgia	GEO_STR	-124.092	49.583	2015	2	13	20:03:00	Night	SCOR VNH	0.56	236	200	0	264	41.87	4.96394	0.7167	0.18785	1.20506	13.3399	1.24705	0	1.11565	0	0	1.24514	0.06784	0.11541	0.11511	0	0.03344	0.3566	1.49989	0	0.74851	0.48531	0.10853	0	0.45624	28.0081
IOS2015099000201	IOS2015099	2	1	Central Strait of Georgia	GEO1	-123.748	49.252	2015	2	15	01:22:00	Night	SCOR VNH	0.56	236	246	0	400	62.31	6.93308	0.64379	0.13283	2.42709	11.5625	0.83072	0	0.88191	0	0.10111	10.3844	0.11298	0.08987	0.28195	0	0.04494	0.3593	3.12245	0.00493	1.80824	0.4866	0.03287	0	1.0595	41.3012
IOS2015099000301	IOS2015099	3	1	Northern Strait of Georgia	11	-124.718	49.705	2015	2	15	06:36:00	Daylight	SCOR VNH	0.56	236	250	0	299	56.01	4.34208	0.77629	0.27042	1.64526	5.4072	1.34966	0	0.59989	0	0.02242	4.03965	0.17139	0.34066	2.22992	0	1.18729	0.36798	2.74236	0.02057	0.29137	1.10409	0.36108	0	0.35077	27.6203
IOS2015022000601	IOS2015022	6	1	Central Strait of Georgia	GEO1	-123.748	49.251	2015	3	5	08:03:00	Daylight	SCOR VNH	0.56	236	340	0	400	81.08	3.11791	0.72171	0.9491	2.8257	10.3787	1.0844	0.06783	0.94109	0	0.1554	0.00749	1.50754	0.40019	0.83673	0	0.92822	0.09277	3.72571	0.01421	0.13492	1.10237	0	0	1.16329	30.1553
IOS2015022001001	IOS2015022	10	1	Central Strait of Georgia	CPF1	-124.083	49.367	2015	3	5	11:42:00	Daylight	SCOR VNH	0.56	236	235	0	245	48.61	8.85415	0.25929	1.23958	1.54791	12.6332	1.85141	0	1.20963	0	0.16457	0.72774	0.17012	0.15009	0.58326	0	0.09381	0.38102	4.32832	0.01185	1.30204	3.57252	1.57992	0	1.27133	41.9317
IOS2015022001301	IOS2015022	13	1	Central Strait of Georgia	28	-123.755	49.404	2015	3	5	13:28:00	Daylight	SCOR VNH	0.56	236	130	0	135	26.59	4.52802	0.07131	1.24102	1.74022	28.8038	1.7556	0	1.43483	0	0.25574	8.04528	0.02407	0.2419	0.17179	0	0.53817	0.62435	3.03272	0.02407	3.27566	4.67394	0	0	0.47014	60.9527
IOS2015022001401	IOS2015022	14	1	Central Strait of Georgia	38	-123.439	49.199	2015	3	5	15:17:00	Daylight	SCOR VNH	0.56	236	285	0	294	66.2	7.09432	0.56506	1.11198	1.1629	8.79043	1.21296	0	1.01511	0	0	1.66611	1.73959	0.26876	0.3964	0	0.13776	0.24014	4.95952	0.18369	4.74151	0.95196	0.63806	0	0.49772	37.374
IOS2015022001801	IOS2015022	18	1	Central Strait of Georgia	40	-123.612	49.145	2015	3	5	17:12:00	Daylight	SCOR VNH	0.56	236	140	0	145	29.31	1.42614	1.95646	4.94334	1.09452	11.3509	1.5536	0	0.85977	0	0	4.66651	0.91982	0.40177	0.0393	0	0.15558	0.46749	1.74684	0.0393	4.68701	2.33095	7.38041	0	0.16377	46.1835
IOS2015022002001	IOS2015022	20	1	Central Strait of Georgia	41	-123.371	49.054	2015	3	6	09:04:00	Daylight	SCOR VNH	0.56	236	234	0	246	56.49	1.63887	0.56403	1.30994	2.64707	12.1474	1.46276	0	0.79036	0	0	3.69135	0.34979	0.40446	0.58152	0	1.41937	0.17516	5.41901	0	1.62683	1.03841	2.71907	0	0.02882	38.0142
IOS2015022002701	IOS2015022	27	1	Central Strait of Georgia	41	-123.372	49.055	2015	3	16	12:35:00	Daylight	SCOR VNH	0.56	236	231	0	243	47.61	2.99664	2.4418	3.86392	1.98316	21.1497	2.09651	0	1.13791	0	0	2.76631	1.04936	1.15875	0.14493	0	2.84226	0.41431	4.08654	0	11.0641	4.20668	27.1405	0	0.10039	90.6438
IOS2015022003001	IOS2015022	30	1	Central Strait of Georgia	38	-123.441	49.2	2015	3	16	14:10:00	Daylight	SCOR VNH	0.56	236	284	0	296	54.93	0.62706	0.54818	3.66179	2.75033	10.266	1.93854	0	0.77743	0	0	0.4078	4.69761	3.37535	0.25658	0.04721	1.48516	0.63918	4.45659	0.00746	7.33242	1.05844	4.19443	0	0.34808	48.8756
IOS2015022003301	IOS2015022	33	1	Central Strait of Georgia	28	-123.752	49.402	2015	3	16	16:17:00	Daylight	SCOR VNH	0.56	236	130	0	140	28.53	4.86506	0.79916	8.35836	2.34	14.486	2.70627	0	1.03049	0	0	2.49856	9.37119	2.69414	1.02777	0	0.37013	0.92107	6.37084	0	6.29526	5.14265	0.33649	0	0.5524	70.1658
IOS2015022003401	IOS2015022	34	1	Northern Strait of Georgia	24	-124.1	49.504	2015	3	17	08:02:00	Daylight	SCOR VNH	0.56	236	405	0	415	82.79	5.58521	0.63041	2.31819	2.45784	9.20255	1.15431	0	0.50731	0	0.01517	5.44774	2.7356	4.15741	0.69721	0	0.08721	0.29068	2.70563	0.29376	4.57253	2.48268	0.92765	0	3.12428	49.3934
IOS2015022003701	IOS2015022	37	1	Northern Strait of Georgia	22	-124.27	49.665	2015	3	17	10:31:00	Daylight	SCOR VNH	0.56	236	345	0	358	77.51	4.85098	0.54553	3.82348	2.21106	6.05883	1.81193	0.07096	0.10837	0	0	1.1246	1.0178	1.14855	0.21158	0	0.03651	0.27097	1.45323	0	2.42637	0.8951	0.10569	0	0.28155	28.4531
IOS2015022003801	IOS2015022	38	1	Northern Strait of Georgia	11	-124.723	49.706	2015	3	17	12:58:00	Daylight	SCOR VNH	0.56	236	279	0	289	49.69	5.81647	0.63269	5.99429	7.65216	18.8509	2.3395	0	1.45268	0	0	9.188	3.77059	19.9432	0.38107	0	2.82471	0.68213	4.11512	0	2.36898	7.07668	6.18233	0	3.03571	102.307
IOS2015022004501	IOS2015022	45	1	Northern Strait of Georgia	CPF2	-124.502	49.466	2015	3	17	17:01:00	Daylight	SCOR VNH	0.56	236	315	0	325	66.2	6.22357	1.36785	7.75502	2.9003	14.5223	2.3651	0.08308	1.39577	0	0	3.77775	2.22568	1.22683	0.49698	0	0.24169	0.50271	4.17643	0.01856	1.31982	6.33837	2.75142	0	2.28581	61.9751
IOS2015022004701	IOS2015022	47	1	Central Strait of Georgia	CPF1	-124.084	49.368	2015	3	18	08:02:00	Daylight	SCOR VNH	0.56	236	239	0	250	52.11	8.78756	2.61086	3.82599	4.85549	17.2882	1.89138	0	0.96718	0	0.03262	3.04351	1.3863	5.91487	2.54845	0	1.40262	0.36894	4.25561	0	2.87085	2.41796	0.31441	0	3.07569	67.8585
IOS2015022004901	IOS2015022	49	1	Central Strait of Georgia	GEO1	-123.75	49.248	2015	3	18	10:30:00	Daylight	SCOR VNH	0.56	236	375	0	400	88.11	8.28305	0.71838	1.35714	3.09937	11.4574	1.59524	0	0.41312	0	0.15435	1.29618	2.35342	0.66463	0.23576	0	0.19419	0.17361	4.56521	0	7.65827	1.03507	0.87164	0	2.48042	48.6065
IOS2015022005201	IOS2015022	52	1	Central Strait of Georgia	40	-123.612	49.143	2015	3	18	16:43:00	Daylight	SCOR VNH	0.56	236	135	0	147	33.84	0.09752	3.19805	17.5607	2.53901	30.0543	5.96125	0	0.74468	0	0	8.36597	1.2766	0	0.04539	0	1.40898	1.43885	1.9669	0	11.7513	5.78723	0	0	0.13948	92.3362
PSF2015098000501	PSF2015098	5	1	Northern Strait of Georgia	BS-6	-124.606	49.485	2015	3	21	10:18:00	Daylight	Ring VNH	0.5	250	69	0	63	12.34	0	0.61459	2.64403	6.64181	9.88045	1.89977	0	0	0	0	5.01523	17.2609	1.74911	0.04376	0	0.06483	0.22145	0.51864	0.05186	0	4.44409	6.97244	0	4.76709	62.7901
IOS2015017004801	IOS2015017	48	1	Central Strait of Georgia	41	-123.373	49.056	2015	4	4	00:29:00	Night	SCOR VNH	0.56	236	235	0	245	36.91	3.35384	2.16896	4.28562	9.12305	39.5801	5.66654	0	0.80607	0	0	0.37594	2.56244	3.77307	1.08778	0	3.37512	2.08836	12.4844	0	3.48177	2.06937	1.52587	0	2.77432	100.583
IOS2015017005401	IOS2015017	54	1	Central Strait of Georgia	GEO1	-123.749	49.25	2015	4	4	06:43:00	Daylight	SCOR VNH	0.56	236	393	0	403	82.3	4.24787	0.46527	0.92881	5.62374	16.495	2.89913	0.0887	0.60967	0	0	4.02082	1.88091	0.62756	0.94262	0	0.13366	0.74311	5.38129	0.59101	5.51249	2.82382	1.26834	0	6.00895	61.2928
IOS2015017006501	IOS2015017	65	1	Central Strait of Georgia	CPF1	-124.085	49.366	2015	4	4	15:09:00	Daylight	SCOR VNH	0.56	236	231	0	245	67.25	41.1218	0.35846	13.5176	10.0875	16.803	7.52771	0	0.96239	0	0	5.64199	1.27182	3.19572	2.89427	0	2.59212	1.70082	5.02483	0	8.65641	7.3261	1.38564	0	2.80383	132.872
IOS2015017007201	IOS2015017	72	1	Northern Strait of Georgia	CPF2	-124.5	49.467	2015	4	4	22:24:00	Night	SCOR VNH	0.56	236	315	0	326	62.06	10.9194	1.30095	1.0956	24.3745	8.46821	1.52216	0	0.39884	0	0	1.75506	3.25201	0.48882	0.3445	0	0.04061	1.01786	1.93876	0	1.22192	2.92749	0.09281	0	1.27554	62.4351
PSF2015098000901	PSF2015098	9	1	Northern Strait of Georgia	BS-6	-124.605	49.485	2015	4	5	10:28:00	Daylight	Ring VNH	0.5	250	63	0	63	8.5	0	0.89224	2.87473	6.77647	26.2649	3.17987	0	0	0.03765	0	22.6962	1.90706	1.4193	4.27766	0	0.22236	0.43106	0	0.03388	0	4.61412	17.8146	0	0.61517	94.0572
IOS2015017007901	IOS2015017	79	1	Northern Strait of Georgia	11	-124.725	49.707	2015	4	5	04:01:00	Night	SCOR VNH	0.56	236	290	0	302	56.34	12.5325	0.54057	2.71196	22.1301	31.8485	2.96534	0	0.68498	0	0	3.11317	6.14804	0.23742	5.19789	0	0.5155	1.69508	6.23926	0	5.4213	7.14484	2.799	0	1.27054	113.196
IOS2015017008201	IOS2015017	82	1	Northern Strait of Georgia	14	-124.994	49.882	2015	4	5	07:22:00	Daylight	SCOR VNH	0.56	236	305	0	315	62.54	3.56892	4.18472	2.47036	5.34186	26.4865	2.47362	0	0.19162	0	0	5.53987	4.72052	0.39706	12.3842	0	1.29741	0.85675	7.44995	0	2.14186	4.11896	0.04605	0	2.50004	86.1702
IOS2015017009801	IOS2015017	98	1	Northern Strait of Georgia	22	-124.269	49.669	2015	4	6	21:03:00	Daylight	SCOR VNH	0.56	236	343	0	353	65.2	3.95092	2.63817	0.71206	4.40062	16.628	2.46459	0.08436	0.19239	0	0.3951	4.1482	0.88696	1.29325	2.77173	0	0.05853	0.79274	2.12025	0	0.98329	2.46257	0.17036	0.00859	2.9408	50.1035
PSF2015098001301	PSF2015098	13	1	Northern Strait of Georgia	BS-6	-124.605	49.485	2015	4	9	09:14:00	Daylight	Ring VNH	0.5	250	52	0	65	9.47	0	8.91066	1.8426	46.9694	33.3759	3.82107	0	0.2697	0.00845	0.64034	39.793	4.94298	2.29103	8.47677	0	1.74086	0.47646	0	0	0	5.61774	12.9638	0	4.05871	176.2
IOS2015014003001	IOS2015014	30	1	Central Strait of Georgia	38	-123.755	49.2	2015	4	11	22:17:00	Night	SCOR VNH	0.56	236	174	0	192	43.43	6.88003	2.59544	5.56829	3.93921	20.946	1.31921	0	0.20354	0	0	8.22428	1.63966	5.70075	2.60511	0	6.41216	1.98616	0	0	0.95878	3.32858	0	0	0.53327	72.8404
IOS2015014003201	IOS2015014	32	1	Central Strait of Georgia	GEO1	-123.755	49.25	2015	4	11	23:48:00	Night	SCOR VNH	0.56	236	388	0	405	95.39	3.63141	1.01105	1.50637	3.07339	16.0347	2.90943	0	0.24913	0	0	2.20774	1.65135	0.13486	0.81807	0	1.36099	0.71199	3.38483	0	2.30953	3.08795	0	0	0.82193	44.9047
IOS2015014003401	IOS2015014	34	1	Central Strait of Georgia	28	-123.755	49.402	2015	4	12	01:41:00	Night	SCOR VNH	0.56	236	125	0	135	33.02	1.09025	2.78231	3.57679	19.4973	30.4758	2.5569	0	1.62956	0.03876	0	6.58221	4.0333	6.77117	1.29158	0	4.79952	1.40675	2.63598	0	10.2049	3.29497	4.65173	0	0.26893	107.589
IOS2015014003601	IOS2015014	36	1	Central Strait of Georgia	40	-123.441	49.143	2015	4	12	04:16:00	Night	SCOR VNH	0.56	236	194	0	202	37.3	4.47775	1.15496	3.00612	16.2081	33.6585	2.62109	0	0.54562	0	0	7.00149	5.4555	2.87486	1.10859	0	0.21405	0.35964	3.70617	0.06177	5.54381	3.85845	4.11796	0	0.34959	96.3239
IOS2015014003901	IOS2015014	39	1	Central Strait of Georgia	41	-123.372	49.056	2015	4	12	05:58:00	Daylight	SCOR VNH	0.56	236	194	0	245	77.23	1.35427	0.62354	0.84145	1.85884	8.87094	0.41577	0	0.16678	0.01657	0	0.82642	0.41345	0.79886	0.21754	0	2.12637	0.60263	0.81212	0.06464	0.52829	0.60391	1.23268	0	0.18335	22.5584
PSF2015098001701	PSF2015098	17	1	Northern Strait of Georgia	BS-6	-124.605	49.485	2015	4	20	09:10:00	Daylight	Ring VNH	0.5	250	61	0	72	5	0	1.5168	15.527	6.612	13.056	2.31616	0	1.5808	0	0	24.1608	2.94	101.76	11.9924	0	8.862	0.6048	0	0.21888	0	8.16	4.0448	0	8.4788	211.831
IOS2015022006901	IOS2015022	69	1	Central Strait of Georgia	41	-123.374	49.053	2015	4	20	13:55:00	Daylight	SCOR VNH	0.56	236	227	0	245	54.31	2.61608	4.42261	1.71979	18.4622	21.9551	1.76715	0	1.37919	0	0	4.10594	0.7461	0.55857	2.11563	0	0	0.72143	2.07402	0	2.75559	0.74093	0.1694	0	0	66.3097
IOS2015022007101	IOS2015022	71	1	Central Strait of Georgia	38	-123.438	49.199	2015	4	20	15:44:00	Daylight	SCOR VNH	0.56	236	286	0	300	67.35	5.47587	0.60579	1.08746	4.28286	17.7378	1.22677	0	0.97265	0	0.05197	5.17724	1.21409	3.53592	1.78826	0	0.07691	0.60341	6.00326	0.73451	1.28787	2.26102	1.94375	0	1.10466	57.172
IOS2015022007301	IOS2015022	73	1	Central Strait of Georgia	40	-123.613	49.145	2015	4	20	16:59:00	Daylight	SCOR VNH	0.56	236	126	0	136	27.73	0	1.24905	3.77493	2.95997	23.8048	2.54167	0	1.88792	0.03462	0.50977	26.8712	0.6401	0.7247	34.2124	0	0.02272	0.84565	1.33863	0.87703	1.37747	3.92355	2.23873	0	2.52428	112.359
IOS2015022007601	IOS2015022	76	1	Central Strait of Georgia	GEO1	-123.749	49.255	2015	4	20	18:41:00	Daylight	SCOR VNH	0.56	236	377	0	400	86.93	7.53042	1.79546	0.92248	10.0987	18.8931	2.21994	0	1.4141	0	0.68814	11.8635	0.68434	0.27167	3.65048	0	0.22398	0.44054	2.886	0.02267	1.28331	5.1959	0.06709	0	0.36672	70.5185
IOS2015022007801	IOS2015022	78	1	Central Strait of Georgia	CPF1	-124.079	49.366	2015	4	21	08:18:00	Daylight	SCOR VNH	0.56	236	227	0	245	52.46	5.73388	1.16545	3.28979	3.69196	17.4724	1.84242	0	0.58773	0	0	6.37774	0.69081	3.31102	9.20397	0	1.75885	1.13775	2.43995	0.19032	3.0109	2.6302	0.46191	0	1.82173	66.8188
IOS2015022008201	IOS2015022	82	1	Northern Strait of Georgia	CPF2	-124.498	49.465	2015	4	22	08:28:00	Daylight	SCOR VNH	0.56	236	285	0	325	74.03	5.75767	1.43807	3.76306	6.5595	24.6214	1.98735	0	1.09793	0	0	22.5089	1.29637	2.65406	1.85465	0	2.43671	0.62799	3.45806	0	1.99005	3.54451	0.05382	0	1.1376	86.7877
IOS2015022008501	IOS2015022	85	1	Northern Strait of Georgia	11	-124.72	49.707	2015	4	22	11:00:00	Daylight	SCOR VNH	0.56	236	263	0	290	71.4	14.2723	1.83552	9.75237	9.52493	26.2115	0.93508	0.01681	1.72538	0.03585	0.07283	10.318	0.52548	0.81478	2.77907	0	2.90258	1.06701	6.5098	0	2.0679	6.46947	1.27523	0	0.70169	99.8135
IOS2015022008701	IOS2015022	87	1	Northern Strait of Georgia	22	-124.272	49.668	2015	4	22	13:55:00	Daylight	SCOR VNH	0.56	236	318	0	353	80.56	1.25869	1.08437	1.01785	1.24701	7.85338	0.80825	0	0.15015	0	0.11807	4.76865	0.6872	0.77855	2.02857	0	0.2207	0.53386	2.38332	0.60571	0.60397	0.85924	0.12669	0	0.40819	27.5424
IOS2015022008901	IOS2015022	89	1	Northern Strait of Georgia	24	-124.099	49.5	2015	4	22	15:43:00	Daylight	SCOR VNH	0.56	236	415	0	425	85.21	5.90311	3.30365	0.68769	6.94989	18.5948	1.60264	0	0.07041	0	0.04107	4.07225	0.7079	0.13069	3.65744	0	1.66417	0.44013	4.18354	0.02704	5.30642	2.7776	0	0	1.43126	61.5517
IOS2015022009101	IOS2015022	91	1	Central Strait of Georgia	28	-123.756	49.405	2015	4	22	18:08:00	Daylight	SCOR VNH	0.56	236	125	0	135	26.58	2.86306	30.6669	6.51338	5.27826	20.1675	1.94456	0	0.62423	0.07224	0.09451	31.6737	0.9699	0.46712	3.62792	0	1.28856	1.20994	0.43341	0	0.7687	2.93755	4.50504	0	0.72348	116.83
IOS2015022010401	IOS2015022	104	1	Central Strait of Georgia	41	-123.374	49.058	2015	5	4	14:55:00	Daylight	SCOR VNH	0.56	236	235	0	245	51.25	5.77718	4.82303	0.66013	5.35337	55.1918	1.70883	0	1.77123	0	0	3.83765	0.57833	0.34966	7.74205	0	10.7364	2.38816	10.5897	0	2.10123	3.66985	1.12703	0	0.1842	118.59
IOS2015022010601	IOS2015022	106	1	Central Strait of Georgia	40	-123.612	49.144	2015	5	4	16:26:00	Daylight	SCOR VNH	0.56	236	136	0	146	31.07	2.83232	4.98686	2.58598	2.46655	24.3157	1.75524	0	2.16003	0.0206	0.3234	164.24	2.13969	1.24004	6.24256	0	0.25124	1.48021	2.80142	0.03708	2.98063	10.9379	1.81062	0	1.0835	236.691
IOS2015022010901	IOS2015022	109	1	Central Strait of Georgia	GEO1	-123.745	49.248	2015	5	5	07:43:00	Daylight	SCOR VNH	0.56	236	390	0	400	86.43	10.0521	3.77119	0.64362	21.8336	37.3999	2.44237	0.06364	1.8912	0	0.62941	10.6951	0.09557	0.21771	19.2827	0	0.34838	0.5432	6.44961	0	2.29088	5.63138	1.96907	0	1.0987	127.349
IOS2015022011101	IOS2015022	111	1	Central Strait of Georgia	CPF1	-124.08	49.366	2015	5	5	09:51:00	Daylight	SCOR VNH	0.56	236	235	0	245	49.73	4.31127	7.75162	3.14323	5.24578	19.6502	2.46319	0.02413	1.18013	0.01287	0	21.8804	1.02272	0.4736	1.92722	0	0.26221	0.6651	2.21355	0.02317	1.43909	35.8299	1.32869	0	2.015	112.863
IOS2015022011301	IOS2015022	113	1	Northern Strait of Georgia	CPF2	-124.498	49.466	2015	5	5	12:13:00	Daylight	SCOR VNH	0.56	236	315	0	325	64.05	3.55823	6.39889	2.52744	8.69272	25.9359	1.64213	0.69945	3.3088	0.03997	0.10055	21.4357	5.49883	1.08316	32.9993	0	2.59297	0.62992	2.73786	0.02734	2.12553	17.3149	1.49234	0	1.19681	142.039
IOS2015022011801	IOS2015022	118	1	Northern Strait of Georgia	11	-124.724	49.706	2015	5	6	07:41:00	Daylight	SCOR VNH	0.56	236	280	0	290	61.9	15.9845	6.9567	1.23499	8.66714	30.8059	1.54591	0.17771	5.22054	0	0.10404	82.2927	0.44847	0.57487	7.05654	0	1.41008	0.49628	4.44588	0.01861	4.92543	5.69791	3.40417	0	2.31422	183.783
IOS2015022012001	IOS2015022	120	1	Northern Strait of Georgia	22	-124.274	49.67	2015	5	6	10:50:00	Daylight	SCOR VNH	0.56	236	343	0	353	70.69	2.13892	2.45376	1.51387	5.05327	21.8209	2.58717	0	1.21534	0	0.24948	2.8225	0.50078	0.74964	10.5653	0	0.3497	0.64599	3.50149	0.04954	1.20452	1.97058	2.33786	0	2.37399	64.1046
IOS2015022012201	IOS2015022	122	1	Northern Strait of Georgia	24	-124.097	49.504	2015	5	6	12:40:00	Daylight	SCOR VNH	0.56	236	415	0	425	81.27	7.06066	1.35445	1.22125	8.37149	19.4352	2.45728	0	1.6905	0	0.06275	4.25874	1.19933	0.04252	6.07456	0	0.14126	0.51249	5.02818	0	1.46244	1.36336	1.21752	0	0.772	63.7259
IOS2015022012401	IOS2015022	124	1	Central Strait of Georgia	28	-123.76	49.404	2015	5	6	14:33:00	Daylight	SCOR VNH	0.56	236	124	0	134	28.67	3.57516	1.54978	2.24266	4.78131	6.05914	1.50185	0	0.55417	0.02232	0.04381	11.8128	0.2016	0.346	0.10603	0	0.1167	0.75518	1.67422	0.02009	1.6653	5.79839	7.5728	0	0.42302	50.8223
IOS2015022012701	IOS2015022	127	1	Central Strait of Georgia	38	-123.44	49.2	2015	5	6	16:56:00	Daylight	SCOR VNH	0.56	236	290	0	300	59.67	4.77292	3.00014	0.96896	7.50427	20.954	1.75063	0	0.48305	0	0	26.6254	0.56276	0.13729	21.4341	0	0.21585	0.73515	4.51818	0.02274	2.14041	3.88537	2.17195	2.26244	1.87967	106.025
PSF2015098002101	PSF2015098	21	1	Northern Strait of Georgia	BS-6	-124.604	49.485	2015	5	13	08:23:00	Daylight	Ring VNH	0.5	250	52	0	66	8.53	0	0	4.77261	0	18.2163	5.63246	0	1.78945	0.07503	1.80445	57.5944	0.23212	4.40234	36.2942	0	0.14771	0.7503	0	0	0	5.73974	1.07033	0	1.97937	140.501
PSF2015098002401	PSF2015098	24	1	Northern Strait of Georgia	BS-6	-124.605	49.485	2015	5	17	08:59:00	Daylight	Ring VNH	0.5	250	82	0	72	9.48	0	1.6	1.13283	0.11814	16.5718	4.91474	0	4.41772	0	0	14.292	0.35232	1.65908	7.08376	0	0.07764	0.83273	0	0.11234	0.14515	29.211	5.34978	0	9.37892	97.2499
IOS2015022013901	IOS2015022	139	1	Central Strait of Georgia	41	-123.375	49.055	2015	5	20	15:40:00	Daylight	SCOR VNH	0.56	236	235	0	245	49.5	13.6907	10.0157	0.15721	5.59717	60.3175	1.54323	0	4.25746	0	0	10.2732	1.75961	0.08663	1.30748	0	3.89758	0.76981	7.6703	0.05896	2.81398	11.0404	0.50066	0	1.5053	137.263
IOS2015022014101	IOS2015022	141	1	Central Strait of Georgia	38	-123.437	49.203	2015	5	20	17:12:00	Daylight	SCOR VNH	0.56	236	286	0	300	68.57	14.2896	7.9293	0.76759	9.77257	30.3889	3.2824	0	1.44845	0.03733	0	4.58196	1.09261	0.2632	1.30285	0	2.31691	0.84412	6.67172	0	3.54394	4.7461	0.35123	0	0.18584	93.8167
IOS2015022014301	IOS2015022	143	1	Central Strait of Georgia	40	-123.613	49.147	2015	5	20	18:27:00	Daylight	SCOR VNH	0.56	236	141	0	160	37.1	9.09973	38.6815	1.41214	1.03073	9.60315	2.68387	0	2.13046	0	0	297.302	1.95526	0.78318	5.60378	0.06989	2.06415	1.21238	1.3283	1.37315	0.42329	24.283	0.3404	0	0.66415	402.045
IOS2015022014601	IOS2015022	146	1	Central Strait of Georgia	28	-123.756	49.402	2015	5	21	08:02:00	Daylight	SCOR VNH	0.56	236	126	0	136	28.91	2.32791	4.89519	2.60783	1.24801	9.59821	2.35434	0	1.7843	0.03321	0	10.9799	0.24489	0.69512	3.8229	0	0.02179	1.18502	2.39087	0.01992	1.22532	7.33587	0.36084	0	1.70928	54.8407
IOS2015022014801	IOS2015022	148	1	Northern Strait of Georgia	24	-124.1	49.505	2015	5	21	10:07:00	Daylight	SCOR VNH	0.56	236	415	0	425	82.38	9.94416	1.40573	1.17172	9.11547	26.2013	2.38475	0.13353	0.71693	0.03108	1.25079	56.3597	1.22445	0.22841	4.48277	0	1.00193	0.76476	6.40156	0.04923	2.51065	1.97209	0.1346	0	3.64651	131.132
IOS2015022015001	IOS2015022	150	1	Northern Strait of Georgia	22	-124.272	49.67	2015	5	21	12:06:00	Daylight	SCOR VNH	0.56	236	342	0	353	75.91	3.51995	3.30122	0.37886	6.1084	15.6494	5.73481	0.21736	1.66977	0	1.06737	13.3025	0.14794	0.41312	1.12527	0	0.40511	0.83229	3.04361	0.0607	1.2292	1.03227	0.39652	0	1.76438	61.4001
IOS2015022015401	IOS2015022	154	1	Northern Strait of Georgia	11	-124.723	49.705	2015	5	21	16:07:00	Daylight	SCOR VNH	0.56	236	270	0	290	55.36	27.1503	3.83641	0.63731	13.1879	37.5073	6.07904	0	5.4896	0	1.49827	137.401	0.82045	0.06243	22.0735	0	3.16113	1.51307	6.3815	0	5.02884	5.86417	0.62623	0	1.99003	280.308
IOS2015022015801	IOS2015022	158	1	Northern Strait of Georgia	CPF2	-124.499	49.466	2015	5	22	11:44:00	Daylight	SCOR VNH	0.56	236	315	0	325	68.84	7.20511	3.80244	2.18105	8.09661	32.1445	5.05307	0.23969	2.80848	0	0.36723	5.34933	0.57612	0.29937	3.32851	0	0.44881	0.81963	1.43172	0	2.75061	2.99042	1.10798	0	1.11355	82.1142
IOS2015022016101	IOS2015022	161	1	Central Strait of Georgia	CPF1	-124.086	49.365	2015	5	22	14:17:00	Daylight	SCOR VNH	0.56	236	235	0	245	47.24	17.2871	4.88374	0.90011	3.14772	26.6741	2.78761	0	1.53007	0	0.13633	97.2261	0.3061	0.76139	4.61892	0	0.03116	1.07462	8.12871	0	3.24057	5.76079	0.0254	0	2.60859	181.129
IOS2015022016401	IOS2015022	164	1	Central Strait of Georgia	GEO1	-123.753	49.252	2015	5	22	16:41:00	Daylight	SCOR VNH	0.56	236	389	0	400	88.62	4.76642	2.49563	0.31661	11.6195	18.9724	3.16361	0	1.19991	0	0.30693	6.74769	0.44087	0.10689	3.91966	0	0.09321	0.5168	3.24984	0	1.1963	1.7838	0.41807	0	0.45939	61.7736
PSF2015098003101	PSF2015098	31	1	Northern Strait of Georgia	BS-6	-124.605	49.485	2015	5	25	15:14:00	Daylight	Ring VNH	0.5	250	48	0	60	7.83	1.68582	1.5203	0.72113	0.05951	3.71372	1.79943	0	0.07765	0	0.96245	0.39285	0.0894	11.4105	24.8105	0	0.37344	0.36148	0	0	0	1.38953	11.8289	0	0.70906	61.9056
IOS2015020019801	IOS2015020	198	1	Northern Strait of Georgia	14	-124.997	49.884	2015	6	5	23:06:00	Daylight	Bongo VNH	0.56	236	302	0	313	56.64	10.1319	5.41176	3.78486	5.14632	16.3378	6.14512	0	4.10452	0	2.17401	141.56	2.11689	0.49944	4.80621	0	0.36371	1.68408	5.57063	0	2.1839	1.72775	1.12994	0	1.69029	216.569
IOS2015020020001A	IOS2015020	200	1	Northern Strait of Georgia	11	-124.723	49.707	2015	6	6	01:37:00	Night	Bongo VNH	0.56	236	289	0	299	51.2	27.3438	11.3499	0.55825	17.0428	15.6928	2.7315	0.21484	7.30046	0	0.02453	6.30781	0.28984	0.05	2.64297	0	6.89784	0.94225	3.725	0	2.06836	2.46758	0.79732	0	0.97526	109.423
IOS2015020020201	IOS2015020	202	1	Northern Strait of Georgia	CPF2	-124.5	49.466	2015	6	6	04:05:00	Daylight	Bongo VNH	0.56	236	315	0	325	55.11	6.44529	10.4646	0.67171	19.2081	14.6604	5.62447	1.59681	1.98236	0	0.36465	14.0862	7.70822	0.09291	4.00653	0	19.3068	1.54244	1.16131	0	10.2742	34.2471	6.32916	0	0.97986	160.753
IOS2015020020401	IOS2015020	204	1	Central Strait of Georgia	CPF1	-124.084	49.367	2015	6	6	06:25:00	Daylight	Bongo VNH	0.56	236	233	0	243	37.71	13.1106	8.97047	0.03089	1.62079	12.4976	2.45072	0	4.21491	0	0	29.8	0.62186	0.2376	3.45478	0	1.76346	1.32174	3.66587	0	3.36961	0.87723	0.96313	3.68602	2.69181	95.3491
IOS2015020020601	IOS2015020	206	1	Northern Strait of Georgia	22	-124.272	49.67	2015	6	6	09:26:00	Daylight	Bongo VNH	0.56	236	342	0	352	90	1.97334	3.14134	0.64285	12.1273	20.0126	5.06086	0.06111	1.72195	0	1.4464	6.0762	0.95177	1.47271	2.57679	0	0.06067	1.18045	2.99556	0.0512	0.65978	4.75089	10.4424	0	0.41884	77.8249
IOS2015020020801	IOS2015020	208	1	Northern Strait of Georgia	24	-124.098	49.504	2015	6	6	11:28:00	Daylight	Bongo VNH	0.56	236	411	0	426	72.61	9.09907	3.93046	1.13332	11.72	24.6666	7.29381	0.22724	1.54574	0	0.55353	2.16073	0.14323	0.90786	3.8994	0	1.07395	1.13032	4.96681	0.03173	3.13697	5.0197	2.63296	0	0.58965	85.863
IOS2015020021001	IOS2015020	210	1	Central Strait of Georgia	28	-123.755	49.402	2015	6	6	13:27:00	Daylight	Bongo VNH	0.56	236	122	0	132	21.41	1.23307	1.84867	8.16128	0.35853	11.676	6.02753	0	5.38365	0.11957	0.71892	9.38813	1.47313	1.77711	19.5736	0	0	2.40455	1.07613	0	0.06352	2.55862	0.77762	0	2.2879	76.9075
IOS2015020021201	IOS2015020	212	1	Central Strait of Georgia	GEO1	-123.75	49.249	2015	6	6	15:11:00	Daylight	Bongo VNH	0.56	236	390	0	396	68.4	7.85965	8.17785	1.07401	15.257	26.802	4.48674	0	4.07953	0.18713	0	122.797	0.0193	0.32561	1.45293	0	1.10029	1.15985	7.53216	0.74479	2.23626	3.12076	0.14012	0	0.40071	208.954
IOS2015020021501	IOS2015020	215	1	Central Strait of Georgia	38	-123.44	49.202	2015	6	6	18:06:00	Daylight	Bongo VNH	0.56	236	293	0	304	54.51	8.96716	3.51017	5.68028	6.00492	32.9445	3.36729	0	1.88765	0.28178	0	5.22913	0.50835	0.48725	0.61365	0	2.22693	1.64371	9.90644	0.04277	1.31206	3.36929	0.75618	0	0.63404	89.3735
IOS2015020021701	IOS2015020	217	1	Central Strait of Georgia	41	-123.372	49.056	2015	6	6	19:45:00	Daylight	Bongo VNH	0.56	236	219	0	240	50.43	8.54847	27.2478	1.04166	2.77453	28.279	3.23413	0.05552	18.9119	0.01269	0	8.56315	1.23418	0.18782	6.38905	0	7.53381	1.58229	5.88855	0.02284	0.13611	9.58914	2.57782	0	3.46651	137.277
IOS2015018004801	IOS2015018	48	1	Central Strait of Georgia	42	-123.437	49.03	2015	6	26	20:01:00	Daylight	SCOR VNH	0.56	236	312	0	318	62.47	4.98159	6.10853	0.03237	1.97752	12.4322	0.80228	0	2.79071	0.00512	0.32169	0.08324	0	1.43429	0	0	0.89675	0.36861	2.04898	0	1.09409	0.79655	2.81185	0	0.20861	39.195
IOS2015018005801	IOS2015018	58	1	Central Strait of Georgia	GEO1	-123.748	49.25	2015	6	27	02:54:00	Night	SCOR VNH	0.56	236	395	0	403	79.85	5.99123	4.43753	0.7749	13.1452	25.4781	4.69008	0	2.2449	0	0.25167	31.2165	0.63244	0.41838	1.45643	0	1.62655	1.79568	5.77082	0	0.57744	27.7308	2.2981	0	0.5599	131.097
IOS2015018006901	IOS2015018	69	1	Central Strait of Georgia	CPF1	-124.086	49.366	2015	6	27	11:33:00	Daylight	SCOR VNH	0.56	236	231	0	245	53	6.41963	5.45727	0.81606	0.981	8.03018	3.73412	0	0.71985	0	0.09479	2.69926	0.27359	0.38883	3.63377	0	0.26038	1.36068	5.14264	0	1.37102	12.7845	0.7865	0	0.34063	55.2947
IOS2015018007401	IOS2015018	74	1	Northern Strait of Georgia	CPF2	-124.5	49.467	2015	6	27	15:22:00	Daylight	SCOR VNH	0.56	236	325	0	330	61.63	18.9518	13.204	0.45276	14.9665	32.075	10.0929	0	2.34016	0	0	2.98199	0.21094	2.72906	12.1642	0	0.09671	1.59382	5.51938	0	3.16019	5.65569	0.12393	0	0.52725	126.846
IOS2015018008401	IOS2015018	84	1	Northern Strait of Georgia	11	-124.724	49.707	2015	6	27	23:15:00	Daylight	SCOR VNH	0.56	236	298	0	303	57.85	20.4391	18.9847	2.20687	13.4505	34.0558	10.1705	0	3.0324	0.02213	0.0605	83.1088	0.21089	0.10399	7.01911	0	1.50561	1.30899	4.38652	0	3.76678	8.48955	0.74089	0	3.20444	216.268
IOS2015018008701	IOS2015018	87	1	Northern Strait of Georgia	14	-124.994	49.884	2015	6	28	02:57:00	Night	SCOR VNH	0.56	236	313	0	318	61.36	21.7898	8.65076	2.12026	18.7223	41.0429	6.13837	0.08963	1.39192	0	0	2.80833	0.01141	0.15437	6.1649	0	2.62255	1.06492	14.6962	0	11.0847	4.20046	1.6213	0	0.91604	145.291
IOS2015018010001	IOS2015018	100	1	Northern Strait of Georgia	22	-124.271	49.67	2015	6	28	19:59:00	Daylight	SCOR VNH	0.56	236	347	0	352	66.85	11.778	4.04498	0.17576	6.38135	16.9782	8.80471	0	0.44529	0	0	0.59716	0.16754	0.40017	7.69459	0.00947	0.13822	1.53409	4.0736	0.03447	2.70169	8.92625	1.8932	0	1.00955	77.7883
IOS2015022017501	IOS2015022	175	1	Central Strait of Georgia	41	-123.378	49.051	2015	7	6	14:56:00	Daylight	SCOR VNH	0.56	236	231	0	246	51.18	8.11058	11.2025	2.13585	2.59204	33.2958	4.96641	0	8.65901	0	0	6.21137	0	0.26761	1.71316	0	1.76234	2.44446	4.00156	0.95037	1.36397	6.43689	12.4127	0	2.41267	110.939
IOS2015022017901	IOS2015022	179	1	Central Strait of Georgia	38	-123.432	49.206	2015	7	6	16:33:00	Daylight	SCOR VNH	0.56	236	286	0	300	66.07	5.37611	6.26661	1.71724	2.87696	22.3139	5.11302	0.08325	6.827	0	0	0.03935	0	0.05231	1.87165	0	3.00848	1.29802	7.74935	0.73619	0.66058	4.37354	0.30725	0	0.31169	70.9825
IOS2015022018101	IOS2015022	181	1	Central Strait of Georgia	40	-123.614	49.147	2015	7	6	17:48:00	Daylight	SCOR VNH	0.56	236	130	0	135	28.13	1.40775	5.3941	1.66359	0.10381	10.7546	5.07926	0	5.0841	0	0.1786	23.412	0	2.67216	2.97789	0	0.08958	2.30201	1.68362	0.86456	0.1695	4.8347	1.02381	0	0.33559	70.0313
IOS2015022018401	IOS2015022	184	1	Central Strait of Georgia	GEO1	-123.75	49.256	2015	7	7	07:48:00	Daylight	SCOR VNH	0.56	236	390	0	400	79.89	30.9032	7.69258	0.36306	9.79872	34.4858	2.80098	0.27537	3.45245	0	0	42.2882	0	0.17304	2.5594	0	0.22719	0.95716	5.0189	0	3.43247	9.38264	1.05124	0	0.4961	155.359
IOS2015022018701	IOS2015022	187	1	Central Strait of Georgia	28	-123.761	49.405	2015	7	7	09:20:00	Daylight	SCOR VNH	0.56	236	123	0	133	26.79	2.82194	3.85711	0.97422	0.03867	14.2534	3.63886	0	7.2651	0	0.18753	42.1978	0.87346	8.52258	1.79097	0	0.18813	2.70094	0.38223	0	0.55842	30.8652	0.84733	0	0.74625	122.71
IOS2015022018901	IOS2015022	189	1	Central Strait of Georgia	CPF1	-124.084	49.367	2015	7	7	11:09:00	Daylight	SCOR VNH	0.56	236	240	0	245	47.85	30.6625	4.09772	0.7351	2.50726	19.0542	3.90875	0	2.19486	0	0	67.3049	0.10074	0.2889	3.41309	0	0.23992	2.58299	3.63803	0	4.21213	65.9294	0.27377	0	0.22543	211.37
IOS2015022019101	IOS2015022	191	1	Northern Strait of Georgia	CPF2	-124.498	49.467	2015	7	7	13:38:00	Daylight	SCOR VNH	0.56	236	323	0	325	59.44	14.7517	9.08523	0.15161	19.2907	23.5175	8.90616	0	2.23755	0	0.05888	2.00641	0	0.05814	2.15128	0	0.18506	1.06315	4.12383	1.63661	1.34535	8.37079	0.08749	0	1.87646	100.904
IOS2015022019601	IOS2015022	196	1	Northern Strait of Georgia	11	-124.722	49.706	2015	7	8	08:31:00	Daylight	SCOR VNH	0.56	236	284	0	290	55.12	15.701	10.0599	0.05515	2.63265	18.0172	4.86921	0	3.07344	0	0	1.33601	0	0.11727	2.39014	0	0.10813	1.02886	4.13643	0.01045	2.47315	1.98113	0.69666	0	0.87804	69.5648
IOS2015022019801	IOS2015022	198	1	Northern Strait of Georgia	22	-124.273	49.671	2015	7	8	12:22:00	Daylight	SCOR VNH	0.56	236	328	0	350	71.18	10.6771	6.05477	0.65959	9.84462	17.2415	4.42911	0	1.65215	0	0	73.8547	0	0.43338	5.37532	0	0.00885	2.11493	4.86429	0.06474	0.88873	17.3667	0.94049	0	0.96364	157.435
IOS2015022020001	IOS2015022	200	1	Northern Strait of Georgia	24	-124.103	49.507	2015	7	8	14:39:00	Daylight	SCOR VNH	0.56	236	413	0	425	88.24	6.65458	4.54002	0.6226	16.531	20.9451	5.05327	0.0136	2.23763	0	0	75.1097	0.26519	1.76101	5.55429	0	0.03015	1.28754	2.74524	2.2049	1.62867	5.41432	0.5689	0	0.70897	153.877
PSF2015098004001	PSF2015098	40	1	Northern Strait of Georgia	BS-6	-124.605	49.485	2015	7	15	08:13:00	Daylight	Ring VNH	0.5	250	59	0	68	7.93	0	1.91274	1.84805	0.0454	3.28837	8.40475	0	0.03128	0.06053	0	0	0	1.95108	0	0	0.07945	1.94944	0.32282	0.76671	0	0.686	1.26682	0	0	22.6134
PSF2015098004101	PSF2015098	41	1	Northern Strait of Georgia	BS-3	-124.667	49.692	2015	7	15	11:30:00	Daylight	Ring VNH	0.5	250	145	0	200	18.48	9.09091	8.27792	0.05039	0.36959	25.1181	3.91096	0	6.4104	0	0	115.726	0	0.3961	15.6012	0	0	0.64243	1.74026	0	0.09177	3.46753	0.06494	0	0.38312	191.342
IOS2015022021301	IOS2015022	213	1	Central Strait of Georgia	41	-123.377	49.054	2015	8	3	14:30:00	Daylight	SCOR VNH	0.56	236	234	0	244	44.99	5.5479	63.9817	1.07146	1.83746	28.1376	2.46439	0	17.1995	0	0	1.02911	0	2.12527	0.82196	0	0.07624	2.69202	1.13803	2.16226	3.14799	2.72416	0.02667	0	0.01311	136.197
IOS2015022021501	IOS2015022	215	1	Central Strait of Georgia	38	-123.435	49.199	2015	8	3	16:11:00	Daylight	SCOR VNH	0.56	236	290	0	300	60.71	7.1237	3.92574	1.41599	3.56832	16.5391	3.02428	0	5.9602	0	0	0.51833	0	0.11385	1.00033	0	0.30044	1.81869	4.38543	0	1.19147	5.09834	0.07758	0	0.29096	56.3528
IOS2015022021701	IOS2015022	217	1	Central Strait of Georgia	40	-123.616	49.146	2015	8	3	17:31:00	Daylight	SCOR VNH	0.56	236	123	0	146	25.75	0.76155	2.44854	1.09658	0.11417	3.76791	5.66383	0	3.52093	0	0.19511	191.282	0	2.68552	1.51845	0	0.22602	3.51192	0.89476	0	0.22024	2.11262	0.26237	0	0.56124	220.844
PBS2015012006301	PBS2015012	63	1	Central Strait of Georgia	GEO1	-123.773	49.249	2015	8	4	07:22:00	Daylight	Bongo VNH	0.58	253	250	0	402	50.76	10.7246	13.6038	0.81954	2.94597	59.3762	1.84914	0.10835	4.66115	0	0	72.7673	0.07585	0.09331	4.31442	0	0.05516	0.68943	5.17573	0	6.6524	7.95587	0	0	0.58093	192.449
IOS2015022022001	IOS2015022	220	1	Central Strait of Georgia	GEO1	-123.745	49.248	2015	8	4	14:15:00	Daylight	SCOR VNH	0.56	236	384	0	400	89.63	13.5147	5.77643	0.46643	5.8502	38.8469	4.38682	0.06136	4.87337	0	0	14.0435	0	0	1.34163	0	1.55038	1.01794	5.31251	1.08535	4.18753	4.07007	0	0	1.11017	107.495
IOS2015022022301	IOS2015022	223	1	Central Strait of Georgia	28	-123.756	49.403	2015	8	4	15:54:00	Daylight	SCOR VNH	0.56	236	124	0	134	26.75	3.00336	11.2978	1.70514	0.50617	3.87375	3.89336	0	3.94168	0.02393	4.77428	7.77512	0	0.45697	5.07141	0	0	2.62149	0.6699	0.04307	0.40912	10.5749	0.52822	0	0.24134	61.411
IOS2015022022501	IOS2015022	225	1	Northern Strait of Georgia	24	-124.099	49.507	2015	8	4	18:16:00	Daylight	SCOR VNH	0.56	236	413	0	425	84.75	11.7805	2.20562	0.20964	16.5648	32.2729	5.9319	0.0649	2.38088	0	0	10.4641	0	0.03021	1.02702	0	0.08685	1.23423	4.96141	0.02719	0.93971	3.03174	0.2223	0	0.56443	94.0003
PSF2015098004401	PSF2015098	44	1	Northern Strait of Georgia	BS-6	-124.605	49.485	2015	8	5	09:14:00	Daylight	Ring VNH	0.5	250	64	0	63	7.07	0	1.0727	1.14648	0	16.4915	8.09322	0	0.29703	0.27157	0	0	0.04526	2.27892	0.02716	0	0.19321	1.2637	0	3.43989	0	0.76945	0	0	0	35.3901
IOS2015022022701	IOS2015022	227	1	Northern Strait of Georgia	22	-124.276	49.669	2015	8	5	07:55:00	Daylight	SCOR VNH	0.56	236	343	0	353	74.6	6.88472	2.83832	0.08595	11.1287	19.2479	3.26694	0.07373	1.10723	0	0	0.35925	0	0.04633	2.45644	0	0.0563	0.6431	2.74317	0.01544	0.75523	1.4563	0	0	0.6722	53.8373
IOS2015022023001	IOS2015022	230	1	Northern Strait of Georgia	11	-124.722	49.707	2015	8	5	11:12:00	Daylight	SCOR VNH	0.56	236	280	0	290	39.93	40.9043	15.6545	0.14201	10.0646	37.1473	7.705	0	10.5184	0	0	12.592	0	0.08655	4.00627	0	1.43802	1.94068	10.5865	0	5.12036	5.97796	0	0	1.17245	165.057
IOS2015022023401	IOS2015022	234	1	Northern Strait of Georgia	CPF2	-124.5	49.464	2015	8	5	15:18:00	Daylight	SCOR VNH	0.56	236	314	0	325	68.85	15.2331	4.97906	0.01673	11.6218	28.2563	5.30031	0.15977	0.8947	0	0	21.6986	0	0.16267	0.83263	0	0.13246	0.90986	4.88018	0	1.08212	2.05897	0	0	2.06314	100.282
IOS2015022023601	IOS2015022	236	1	Central Strait of Georgia	CPF1	-124.082	49.367	2015	8	5	17:38:00	Daylight	SCOR VNH	0.56	236	235	0	245	49.35	11.4772	7.51271	0.11983	4.47709	37.2256	5.01966	0.11145	3.91489	0	0	6.59331	0.01418	0.03502	2.13171	0	0.12969	1.43742	6.6918	0.02334	3.92142	4.02472	0.11976	0	3.47039	98.4512
PSF2015098004801	PSF2015098	48	1	Northern Strait of Georgia	BS-6	-124.605	49.485	2015	8	15	09:18:00	Daylight	Ring VNH	0.5	250	58	0	60	8.27	1.48731	2.75115	1.12638	0	11.4097	8.45852	0	0	0	0	0	0.3023	0.59396	0	0	0.26965	0.76964	0.30955	0	0	2.3023	0.1451	0	0.75816	30.6837
IOS2015021014601	IOS2015021	146	1	Northern Strait of Georgia	14	-124.993	49.883	2015	9	13	09:40:00	Daylight	Bongo VNH	0.56	236	306	0	312	57.61	7.76949	4.19998	1.02427	3.3651	23.911	5.90432	0	0.80194	0	0	8.04722	0	0.6671	0.35549	0	2.01214	2.45825	1.44419	1.11092	0.75487	0.62072	5.33241	0	2.56755	72.3469
IOS2015021014801	IOS2015021	148	1	Northern Strait of Georgia	11	-124.721	49.706	2015	9	13	11:52:00	Daylight	Bongo VNH	0.56	236	290	0	296	54.94	13.4401	11.188	0.36415	5.24782	26.3886	3.25941	0	3.37648	0	0	49.9931	0.42883	0.18755	3.00838	0	1.21041	1.73688	4.8402	0	1.52822	3.49437	0.08373	0	0.77802	130.554
IOS2015021015001	IOS2015021	150	1	Northern Strait of Georgia	CPF2	-124.499	49.465	2015	9	13	14:22:00	Daylight	Bongo VNH	0.56	236	320	0	325	56.28	44.5203	14.1127	0.05322	21.3231	41.9381	6.65019	0	6.16915	0	0	65.1599	0	0.36844	1.88771	0	0	0.81877	5.36745	0	1.76368	4.75338	0	0	0.67093	215.557
IOS2015021015201	IOS2015021	152	1	Central Strait of Georgia	CPF1	-124.085	49.363	2015	9	13	16:57:00	Daylight	Bongo VNH	0.56	236	245	0	255	43.18	15.4794	5.08346	0.13103	0.73738	16.0548	5.98204	0	1.48347	0	0	2.9678	0	0.33719	0.4708	0	1.08615	1.44512	4.09079	1.17981	1.90088	0.50394	0	0	1.47447	60.4086
IOS2015021015401	IOS2015021	154	1	Northern Strait of Georgia	22	-124.27	49.669	2015	9	13	20:11:00	Daylight	Bongo VNH	0.56	236	345	0	350	60.45	21.1649	1.80536	0.06691	6.30418	12.5192	3.31592	0.27295	0.28957	0	0	15.1662	0.3871	0.04976	0.8584	0	0.02316	0.76821	1.70456	0	1.88195	3.39553	0	0	0.53929	70.5132
IOS2015021015501	IOS2015021	155	1	Northern Strait of Georgia	24	-124.098	49.504	2015	9	13	21:52:00	Night	Bongo VNH	0.56	236	420	0	425	85.63	11.5474	2.61403	0.34141	13.5769	16.8551	1.65667	0	3.54791	0	0	122.649	0.08665	0	1.08374	0	0.56406	0.71842	2.2123	0	1.389	0.4725	0	0	1.19341	180.508
PSF2015098005201	PSF2015098	52	1	Northern Strait of Georgia	BS-6	-124.605	49.485	2015	9	14	10:11:00	Daylight	Ring VNH	0.5	250	68	0	69	7.83	0	0.96858	2.43985	0	17.347	9.78596	0	0.32695	0.40869	0	0	0	43.1305	0.11239	0	0.08046	0.56399	0	0	0.08685	11.908	0.87675	0	13.1213	101.157
PSF2015098005301	PSF2015098	53	1	Northern Strait of Georgia	BS-3	-124.666	49.691	2015	9	14	12:50:00	Daylight	Ring VNH	0.5	250	106	0	150	27.78	8.7689	10.1529	0.28336	0	14.8236	1.45924	0	9.38632	0	0	176.618	0	0.26033	0.54716	0	0	0.22924	0.11519	0	0.04896	1.07703	0.00454	0	0.34384	224.119
IOS2015021015801	IOS2015021	158	1	Central Strait of Georgia	28	-123.753	49.401	2015	9	14	00:21:00	Night	Bongo VNH	0.56	236	129	0	137	25.82	0	3.9244	0.76731	0.25097	10.2739	1.29835	0	1.34222	0	0	70.5422	0.28737	0.37428	0.29435	0	0	1.75789	0.74361	0.04462	0.13787	3.14408	0	0	0.0914	95.2749
IOS2015021015901	IOS2015021	159	1	Central Strait of Georgia	GEO1	-123.749	49.249	2015	9	14	01:45:00	Night	Bongo VNH	0.56	236	395	0	400	78.29	13.3412	2.43704	0.36181	9.64394	34.0957	1.72549	0.07025	6.8961	0	0.04471	15.8327	0.11905	0.18148	3.19347	0	0.15225	0.71119	5.71006	0	3.91728	4.93089	0	0	0.17466	103.539
IOS2015021016301	IOS2015021	163	1	Central Strait of Georgia	38	-123.44	49.202	2015	9	14	05:23:00	Night	Bongo VNH	0.56	236	298	0	303	52.94	11.7325	3.87272	0.17602	1.63656	54.6182	2.21473	0	4.76011	0	0	1.41594	0	0.40378	0.35229	0	5.02456	1.9507	5.8028	0.14507	1.64654	2.24858	0	0	2.28727	100.288
IOS2015021016501	IOS2015021	165	1	Central Strait of Georgia	41	-123.374	49.056	2015	9	14	07:10:00	Daylight	Bongo VNH	0.56	236	241	0	246	44.65	1.7927	10.4278	0.05657	0.53931	5.65322	1.27985	0	4.77062	0	0	60.0715	0	0.12901	1.25778	0	1.16327	0.73431	0.25801	0	0.48735	0.73102	0.15454	0	0.10571	89.6125
PBS2015056012001	PBS2015056	120	1	Central Strait of Georgia	SET 70	-123.885	49.452	2015	9	24	11:23:00	Daylight	Bongo VNH	0.58	253	206	0	216	36.41	24.591	4.7622	0.3396	4.31969	14.1709	1.86902	0	5.84499	0	0	58.2157	0	3.94793	1.7988	0	2.68586	0.23729	3.86707	0	3.69635	1.66548	0	0	1.74347	133.755
PBS2015056012801	PBS2015056	128	1	Central Strait of Georgia	SET 76	-123.808	49.262	2015	9	24	18:26:00	Daylight	Bongo VNH	0.58	253	250	0	413	50.41	5.44336	1.04146	0.22942	0.976	8.50366	0.78853	0	2.5414	0	0	73.0919	0	0.33898	1.01786	0	0.95814	0.27963	2.71692	0.01143	2.24559	1.51081	0	0	1.18374	102.879
IOS2015019004601	IOS2015019	46	1	Central Strait of Georgia	42	-123.434	49.03	2015	10	2	00:58:00	Night	SCOR VNH	0.56	236	310	0	320	73.48	15.3155	1.20977	0.13621	1.62648	39.0792	2.83315	0	0.51802	0	0	8.45945	0	0.24682	1.13663	0	0.03811	0.99851	2.99619	0	1.11051	4.61187	0	0	0.35465	80.6711
IOS2015019005101	IOS2015019	51	1	Central Strait of Georgia	38	-123.44	49.199	2015	10	2	05:12:00	Night	SCOR VNH	0.56	236	290	0	300	61.1	9.27004	0.41365	0.36599	4.30376	14.2515	1.51149	0.09002	2.89859	0	0	17.4141	0	0.14141	1.22422	0	0	0.90691	2.05302	0	2.43273	2.94075	0	0	0.07725	60.2954
IOS2015019005501	IOS2015019	55	1	Central Strait of Georgia	GEO1	-123.749	49.249	2015	10	2	08:51:00	Daylight	SCOR VNH	0.56	236	390	0	400	82.94	22.4432	1.74041	0.14815	7.72422	25.6252	1.422	0	4.50706	0	0	15.1179	0	0.30094	1.44654	0	0.87364	0.76547	4.13601	0.02778	3.04099	5.40511	0	0	0.5425	95.2671
IOS2015019006001	IOS2015019	60	1	Central Strait of Georgia	28	-123.76	49.4	2015	10	2	12:12:00	Daylight	SCOR VNH	0.56	236	117	0	128	28.01	4.60978	1.12752	1.11823	0.11825	1.49818	2.17314	0	0.58022	0	0.04484	0.93359	0	12.1888	0.21721	0	0	1.30969	1.18815	0	0.23064	5.24384	0	0	0.10532	32.6874
IOS2015019006101	IOS2015019	61	1	Northern Strait of Georgia	22	-124.27	49.668	2015	10	2	15:12:00	Daylight	SCOR VNH	0.56	236	340	0	350	71.64	11.9263	2.5699	0.37985	4.53629	21.4425	8.23993	0	1.91524	0	0	28.7741	0	0.22155	3.85929	0	1.09463	0.68895	2.73367	0.01608	1.8304	3.58041	0	0	2.15085	95.96
PBS2015056018601	PBS2015056	186	1	Central Strait of Georgia	SET 111	-123.28	48.886	2015	10	2	08:14:00	Daylight	Bongo VNH	0.58	253	90	0	101	23.98	0.78816	1.07156	1.00043	0.42118	4.52348	1.29067	0	0.60225	0	0	0.01802	0.00125	0.80801	0	0	0	0.42569	0.77398	0	0.07056	0.34028	1.60133	0	0.27064	14.0075
IOS2015019006901	IOS2015019	69	1	Northern Strait of Georgia	14	-124.996	49.886	2015	10	3	00:05:00	Night	SCOR VNH	0.56	236	302	0	315	68.04	6.94886	3.57571	0.49194	4.57612	18.7942	1.93786	0	1.13169	0	0.09465	3.93739	0.00029	0.63022	1.22451	0	0.97737	1.27923	1.46267	0.03386	0.20576	2.14845	0	0	1.55242	51.0032
IOS2015019007301	IOS2015019	73	1	Northern Strait of Georgia	11	-124.724	49.707	2015	10	3	03:50:00	Night	SCOR VNH	0.56	236	290	0	300	60.51	12.316	7.1245	0.34164	2.99393	18.9545	3.09859	0	1.80466	0	0.02809	37.4976	0	0.26336	0.54026	0	2.62225	0.77019	2.7579	0	1.7531	4.49777	0.07784	0	0.34701	97.7892
IOS2015019008401	IOS2015019	84	1	Northern Strait of Georgia	CPF2	-124.501	49.467	2015	10	3	12:55:00	Daylight	SCOR VNH	0.56	236	326	0	317	65.36	25.3366	5.92333	0.31059	26.3394	39.7364	1.13587	0.1683	2.95594	0	0	13.7924	0	0.6404	0.88189	0	0.25214	1.17621	5.2191	0	1.63868	10.1741	0	0	2.54834	138.23
IOS2015019009401	IOS2015019	94	1	Northern Strait of Georgia	24	-124.1	49.505	2015	10	3	19:43:00	Daylight	SCOR VNH	0.56	236	415	0	420	83.81	18.0408	2.85026	0.23398	13.8081	26.9013	2.36788	0.06562	7.46708	0	0	0.26094	0	0.69643	3.52389	0	0.08782	0.76056	3.51271	0.05498	1.69694	2.35723	0	0	0.68156	85.3681
IOS2015019009501	IOS2015019	95	1	Central Strait of Georgia	CPF1	-124.084	49.366	2015	10	3	21:00:00	Night	SCOR VNH	0.56	236	235	0	245	49.63	18.1512	1.35063	0.3447	1.31073	7.63067	1.61812	0	1.77472	0	0	2.53677	0	0.29788	0.74974	0	1.33992	1.01578	2.49204	0	0.39044	2.42756	0	0	2.41854	45.8494
IOS2015019009901	IOS2015019	99	1	Central Strait of Georgia	40	-123.614	49.142	2015	10	4	00:32:00	Night	SCOR VNH	0.56	236	145	0	155	30.31	5.74068	3.36404	0.78612	0.38105	7.34131	4.09442	0	1.92386	0	0	1.48632	0	0.77703	1.22995	0	0	1.40225	2.15374	0	0.22435	2.62883	0	0	0.69627	34.2302
PSF2015098005601	PSF2015098	56	1	Northern Strait of Georgia	BS-6	-124.605	49.485	2015	10	5	09:33:00	Daylight	Ring VNH	0.5	250	64	0	68	10.68	0.61798	0.71011	1.95715	0	9.07551	7.63416	0	0.15599	0.05993	0	0	0	14.5026	0	0	0.05899	1.08766	1.07865	0	0.03184	7.13109	0.00684	0	0.77022	44.8787
IOS2016009000201	IOS2016009	2	1	Central Strait of Georgia	CPF1	-124.084	49.366	2016	2	23	12:40:00	Daylight	SCOR VNH	0.56	236	235	0	245	39.44	3.9858	1.17191	0.52445	2.46502	20.3489	1.80462	0	2.66227	0	0	11.2135	0.6141	0.1574	2.27814	0	0.26674	0.66223	3.57809	0.0146	0.49442	2.82353	0	0	1.77302	56.8387
IOS2016009000401	IOS2016009	4	1	Northern Strait of Georgia	CPF2	-124.503	49.466	2016	2	23	14:50:00	Daylight	SCOR VNH	0.56	236	315	0	325	71.01	3.97128	0.52056	2.50772	3.00252	9.18996	0.62202	0	1.18293	0	0	53.7831	0.21236	0.15322	1.22272	0	0.95621	0.2818	5.65103	0.01199	0.34947	1.1466	0	0	0.90196	85.6674
IOS2016009000901	IOS2016009	9	1	Northern Strait of Georgia	11	-124.729	49.706	2016	2	24	08:16:00	Daylight	SCOR VNH	0.56	236	280	0	290	61.03	3.00836	0.98151	0.12165	2.44934	7.83222	1.27615	0	1.60118	0	0	10.1425	0.28314	0.19872	0.97581	0.00737	0.9879	0.31681	4.31132	0	0.24479	1.4275	0.27422	0	0.22448	36.665
IOS2016009001101	IOS2016009	11	1	Northern Strait of Georgia	22	-124.269	49.668	2016	2	24	11:46:00	Daylight	SCOR VNH	0.56	236	343	0	353	66.61	4.20358	0.36036	0.12702	2.68561	8.39173	1.79739	0	0.95541	0	0	0.00336	0.32788	0.31899	0.74934	0	1.74449	0.33906	2.88246	0.36511	0.49541	0.79268	1.15298	0	2.74836	30.4412
IOS2016009001301	IOS2016009	13	1	Northern Strait of Georgia	24	-124.1	49.506	2016	2	24	13:33:00	Daylight	SCOR VNH	0.56	236	415	0	425	96.12	2.13899	0.39805	0.08348	3.81301	9.77105	1.13756	0.01248	1.00541	0	0	14.9444	0.3171	0.08057	1.39393	0	0.70641	0.17758	2.26384	0.00832	0.25686	2.72159	0.04261	0	2.07882	43.352
IOS2016009001501	IOS2016009	15	1	Central Strait of Georgia	28	-123.755	49.402	2016	2	24	15:13:00	Daylight	SCOR VNH	0.56	236	124	0	134	20.79	12.3425	2.47523	0.34217	0.9009	18.4943	1.80392	0	1.36008	0	0.12083	30.897	0.32516	0.18624	0.74036	0	0	0.58091	3.87879	0.59875	0.51958	1.30832	4.73766	0	0.3646	81.9772
IOS2016009001901	IOS2016009	19	1	Central Strait of Georgia	GEO1	-123.75	49.252	2016	2	24	16:54:00	Daylight	SCOR VNH	0.56	236	390	0	400	89	7.06337	0.26762	0.02546	1.95332	9.22613	0.59506	0	0.57134	0	0	1.37853	0.19843	0.128	1.04441	0	0.82989	0.10314	3.94427	0	0.42373	1.00427	0.1582	0	0.87919	29.7944
IOS2016009002301	IOS2016009	23	1	Central Strait of Georgia	40	-123.612	49.142	2016	2	25	09:06:00	Daylight	SCOR VNH	0.56	236	136	0	146	27.13	5.3299	1.49768	0.1741	0.50181	7.58023	1.90586	0	0.80353	0	0	12.3151	0.09288	0.18578	0.28013	0	0.10321	0.53714	2.42978	0.89642	0.17545	0.59565	0.07549	0	1.6948	37.1749
IOS2016009002501	IOS2016009	25	1	Central Strait of Georgia	38	-123.436	49.198	2016	2	25	10:33:00	Daylight	SCOR VNH	0.56	236	290	0	300	68.46	3.79784	0.45877	0.05337	2.27885	10.1506	0.86681	0	1.23353	0	0	1.30149	0.21385	0.1664	0.32746	0	0.90534	0.2419	2.97517	0	1.96059	0.58836	0.03739	0	0.36694	27.9246
IOS2016009003201	IOS2016009	32	1	Central Strait of Georgia	41	-123.373	49.052	2016	2	26	13:08:00	Daylight	SCOR VNH	0.56	236	235	0	245	54.9	4.255	1.13221	0.10643	0.97712	5.87514	1.05268	0	0.53552	0	0	0.46711	0.2233	0.08394	0.79387	0	3.93406	0.14817	4.28562	0.03197	0.58506	0.70383	2.86309	0	0.17341	28.2275
IOS2016003000201	IOS2016003	2	1	Central Strait of Georgia	GEO1	-123.747	49.25	2016	3	14	20:54:00	Night	Bongo VNH	0.58	253	372	0	404	75.27	4.25136	0.76844	0.19921	3.49389	8.59463	0.74272	0	0.78119	0	0	0.67257	2.0125	0.11734	0.7231	0	3.89664	0.08579	5.32908	0.00036	2.15438	0.44294	0	0	3.93571	38.2019
IOS2016003000401	IOS2016003	4	1	Central Strait of Georgia	40	-123.615	49.143	2016	3	14	22:40:00	Night	Bongo VNH	0.58	253	127	0	146	26.08	0	2.43129	0.97693	1.91886	9.722	2.07264	0	1.47638	0	0	2.66004	3.11079	0.25522	0.34364	0	0.32577	0.42773	8.09816	0.95854	1.51227	2.24233	2.94479	0	2.59203	44.0694
IOS2016003001301	IOS2016003	13	1	Central Strait of Georgia	41	-123.379	49.055	2016	3	16	02:59:00	Night	Bongo VNH	0.58	253	209	0	243	48.21	4.13193	0.65057	0.37875	1.52407	8.31499	0.91175	0	0.5342	0	0	0.86762	0.98775	0.45136	1.38643	0	1.70745	0.14738	4.39742	0	0.86024	1.55321	13.0164	0	0.81794	42.6394
IOS2016003001501	IOS2016003	15	1	Central Strait of Georgia	38	-123.441	49.194	2016	3	16	04:57:00	Night	Bongo VNH	0.58	253	271	0	302	70.16	8.12685	0.65492	0.38404	2.3532	7.32408	0.97015	0	0.96784	0	0.14322	0.37857	3.47662	0.26911	0.08671	0	2.4452	0.23753	8.44697	0.36306	0.21779	0.73432	5.53158	0	0.47589	43.5876
IOS2016003001901	IOS2016003	19	1	Central Strait of Georgia	28	-123.758	49.401	2016	3	16	22:28:00	Night	Bongo VNH	0.58	253	118	0	134	22.61	0.58381	0.44812	1.21957	1.27802	6.76768	1.43541	0	1.48607	0	0	1.42681	0.83812	0.20381	1.30243	0	1.64167	0.14224	2.74569	0	2.30986	0.82442	4.42141	0	4.18957	33.2647
IOS2016003002101	IOS2016003	21	1	Central Strait of Georgia	CPF1	-124.092	49.367	2016	3	17	00:43:00	Night	Bongo VNH	0.58	253	221	0	254	81.08	3.64085	0.03673	1.46312	1.25452	12.5471	1.39244	0.06783	0.68239	0	0	2.08904	1.34483	1.79812	0.48564	0	0.20779	0.26963	3.53626	0	2.88506	2.32659	3.88989	0	7.9786	47.8964
IOS2016003002301	IOS2016003	23	1	Northern Strait of Georgia	24	-124.108	49.503	2016	3	17	02:36:00	Night	Bongo VNH	0.58	253	303	0	390	98.51	2.90732	0.71826	0.50585	1.22306	7.31536	0.78509	0	0.35537	0	0.03553	5.30107	1.24131	0.72895	0.56096	0	0.88133	0.15021	1.9799	0.49376	0.69306	0.77271	1.80871	0	2.36739	30.8252
IOS2016003003001	IOS2016003	30	1	Northern Strait of Georgia	CPF2	-124.502	49.468	2016	3	17	23:18:00	Night	Bongo VNH	0.58	253	294	0	323	55.24	3.24403	0.51075	0.70047	2.05763	9.85675	1.71818	0.09957	0.47056	0	0.03077	1.5265	0.88053	2.03099	1.31592	0	1.23049	0.10914	3.01231	0.57929	0.29602	1.97755	1.3903	0	10.2766	43.3143
IOS2016003003601	IOS2016003	36	1	Northern Strait of Georgia	11	-124.722	49.703	2016	3	18	20:37:00	Daylight	Bongo VNH	0.58	253	264	0	292	52.62	9.03839	0.52527	0.55	1.52041	7.87676	0.74495	0	0.41247	0	0.09548	3.08895	4.84702	0.78267	0.41961	0	6.70581	0.08997	4.42721	0.00195	0.41596	1.65412	0.0973	0	2.79577	46.0901
IOS2016003003801	IOS2016003	38	1	Northern Strait of Georgia	14	-124.994	49.885	2016	3	18	23:08:00	Night	Bongo VNH	0.58	253	283	0	312	53.74	1.69706	1.89327	0.54281	1.74123	13.9056	1.38028	0	1.41987	0	0.2186	1.49178	16.227	2.84987	1.51485	0	2.65545	0.05467	3.38518	0	0.58801	0.5348	0.09527	0	2.94055	55.1362
IOS2016003004701	IOS2016003	47	1	Northern Strait of Georgia	22	-124.276	49.672	2016	3	20	01:24:00	Night	Bongo VNH	0.58	253	322	0	354	62.42	7.15156	1.0894	0.1333	2.04326	8.62884	0.94253	0.26434	0.17354	0	0.02012	6.85371	1.41397	1.053	1.08209	0	0.03422	0.10355	1.61486	0	0.15203	0.52291	1.26318	0	7.50978	42.0502
IOS2016009004401	IOS2016009	44	1	Central Strait of Georgia	CPF1	-124.082	49.367	2016	3	29	09:38:00	Daylight	SCOR VNH	0.56	236	235	0	245	55.42	2.88705	1.49982	2.42755	1.49577	9.54077	1.40347	0	0.32855	0	0	0.63217	0.30873	0.84301	0.39426	0	0.34644	0.28085	2.07867	0	0.58896	1.40311	0.3121	0	1.26452	28.0358
IOS2016009004601	IOS2016009	46	1	Northern Strait of Georgia	CPF2	-124.499	49.465	2016	3	29	12:32:00	Daylight	SCOR VNH	0.56	236	314	0	325	53.81	3.82085	0.93314	1.3535	2.35538	6.88074	0.71956	0	0.63379	0	0	11.0151	3.99982	0.67794	0.28248	0	1.35551	0.09468	2.43524	0.01487	0.77461	2.22412	3.00673	0	0.67526	43.2533
IOS2016009005101	IOS2016009	51	1	Northern Strait of Georgia	11	-124.722	49.705	2016	3	29	16:39:00	Daylight	SCOR VNH	0.56	236	280	0	290	52.88	2.72315	0.67833	2.81369	2.03601	5.83953	0.53471	0	0.6354	0	0	0.15734	14.3464	0.87624	0.19799	0	0.42644	0.10407	4.96218	0	0.10287	0.88049	9.21271	0	4.03784	50.5654
IOS2016009005301	IOS2016009	53	1	Northern Strait of Georgia	22	-124.272	49.669	2016	3	30	12:53:00	Daylight	SCOR VNH	0.56	236	343	0	353	69.2	5.20231	1.07977	0.60984	1.85249	5.94238	0.49269	0.15896	0.13884	0	0	1.93292	1.6055	0.38382	0.13445	0	0.14107	0.06307	1.58382	0	0.54243	1.27024	1.10983	0	3.58776	27.8322
IOS2016009005501	IOS2016009	55	1	Northern Strait of Georgia	24	-124.1	49.505	2016	3	30	14:54:00	Daylight	SCOR VNH	0.56	236	415	0	425	81.74	3.5038	0.67922	0.53038	1.3909	7.98725	0.60719	0.03425	0.70232	0	0	0.2893	1.74211	0.46352	0.23757	0	0.27098	0.08394	2.46048	0	1.01883	1.11917	3.04105	0	3.14696	29.3092
IOS2016009005701	IOS2016009	57	1	Central Strait of Georgia	28	-123.756	49.401	2016	3	30	16:51:00	Daylight	SCOR VNH	0.56	236	124	0	134	25.94	3.11488	0.03655	0.45816	4.51841	12.5938	2.10888	0	0.98504	0	0	0.10857	0.95297	0.53662	0	0	0.56245	0.18838	1.24904	0.02616	0.99846	2.63377	0.74017	0	0.53739	32.3497
IOS2016009006101	IOS2016009	61	1	Central Strait of Georgia	GEO1	-123.75	49.25	2016	3	31	08:28:00	Daylight	SCOR VNH	0.56	236	390	0	400	75.18	3.51689	0.2624	0.9004	3.93699	8.03423	0.98869	0	0.31466	0	0	0.48849	1.19792	0.36393	0.15299	0	1.00159	0.12983	2.79224	0	0.31099	3.58925	0.4333	0	2.55495	30.9697
IOS2016009006301	IOS2016009	63	1	Central Strait of Georgia	40	-123.612	49.141	2016	3	31	10:04:00	Daylight	SCOR VNH	0.56	236	135	0	146	27.69	4.31924	0.79379	7.33121	6.37271	13.8348	1.46006	0	0.94244	0	0	3.32018	1.93427	1.31282	0.15602	0	2.75052	0.27272	0.69339	0.02889	0.14735	5.21921	25.7664	0	4.52394	81.18
IOS2016009006501	IOS2016009	65	1	Central Strait of Georgia	38	-123.439	49.202	2016	3	31	11:43:00	Daylight	SCOR VNH	0.56	236	290	0	300	62.19	4.31007	0.43608	0.77615	2.70149	10.4997	1.12873	0	0.27159	0	0	0.15128	2.05691	0.46721	0	0	2.37063	0.13462	2.63451	0	1.27512	1.72374	2.50362	0	5.7982	39.2396
IOS2016009006801	IOS2016009	68	1	Central Strait of Georgia	41	-123.373	49.054	2016	3	31	13:36:00	Daylight	SCOR VNH	0.56	236	237	0	245	56.28	4.87562	0.17296	2.17979	2.05494	10.5337	1.63482	0	0.20633	0	0	0.13532	2.20114	1.32821	0.09595	0	2.59203	0.16169	4.37811	0	0.4833	2.12225	0.10803	0	0.20953	35.4737
IOS2016005004701	IOS2016005	47	1	Central Strait of Georgia	42	-123.437	49.03	2016	4	23	16:58:00	Daylight	SCOR VNH	0.56	236	312	0	320	73.8	6.97946	1.1813	6.13496	7.62485	19.0489	2.86595	0.01626	0.55485	0	0	2.24239	2.05813	2.60337	3.61749	0	1.03495	0.85922	8.55502	0.11931	0.91924	1.30921	8.79831	0	1.60136	78.1245
IOS2016005005301	IOS2016005	53	1	Central Strait of Georgia	38	-123.44	49.2	2016	4	23	20:13:00	Daylight	SCOR VNH	0.56	236	301	0	310	61.38	3.77974	3.03168	3.50551	12.4156	18.0408	1.93272	0	0.29651	0	0.02046	2.08182	4.34784	1.00098	5.44429	0	0.44297	0.55345	8.64385	0	1.3404	0.80809	5.34025	0	2.68906	75.716
IOS2016005005501	IOS2016005	55	1	Central Strait of Georgia	40	-123.613	49.143	2016	4	23	21:50:00	Night	SCOR VNH	0.56	236	145	0	155	29.09	4.43108	0.26813	23.6714	7.3527	18.7525	3.31328	0	0.42516	0.044	0	8.05926	2.10449	6.4858	11.3491	0	2.74596	1.62716	5.45617	0.18656	0.63115	4.37745	0.02506	0	6.03589	107.342
IOS2016005005801	IOS2016005	58	1	Central Strait of Georgia	GEO1	-123.748	49.25	2016	4	23	23:32:00	Night	SCOR VNH	0.56	236	396	0	406	78.19	3.30477	0.52897	7.98048	7.83823	14.7403	3.27851	0.07034	0.29262	0.04093	0	4.8348	2.31001	4.0885	5.56083	0	1.26781	0.52746	3.7611	0.05499	0.70572	2.21129	0.30138	0	1.66529	65.3644
IOS2016005006401	IOS2016005	64	1	Central Strait of Georgia	28	-123.756	49.401	2016	4	24	03:05:00	Night	SCOR VNH	0.56	236	130	0	140	35.78	3.60257	1.85354	31.32	6.44829	22.5163	1.88316	0	0.25445	1.01957	3.57385	4.8161	4.74929	1.76546	13.5823	0	2.51202	0.99092	2.43264	0	0.14841	3.61264	30.0443	0	2.5868	139.713
IOS2016005006501	IOS2016005	65	1	Northern Strait of Georgia	24	-124.1	49.506	2016	4	24	04:55:00	Daylight	SCOR VNH	0.56	236	420	0	432	82.66	4.45462	0.79802	3.76691	2.74568	10.3563	2.13632	0	0.21176	0.02323	0	2.25775	1.04342	0.55514	10.5478	0	0.37878	0.35351	3.62352	0.01394	1.85121	2.43407	3.8154	0	3.20763	54.575
IOS2016005007001	IOS2016005	70	1	Central Strait of Georgia	CPF1	-124.085	49.367	2016	4	24	07:59:00	Daylight	SCOR VNH	0.56	236	240	0	250	50.71	4.98521	3.21506	9.06313	8.61961	29.8748	3.24152	0	0.66259	0.07572	2.3238	3.56946	2.58982	3.13753	20.4416	0	22.0755	0.93444	10.1471	1.91836	0.49347	5.93848	25.7235	0	21.8759	180.907
IOS2016005007601	IOS2016005	76	1	Northern Strait of Georgia	CPF2	-124.499	49.466	2016	4	24	14:14:00	Daylight	SCOR VNH	0.56	236	320	0	330	67.69	3.47467	3.75122	8.92181	4.12216	8.99991	2.57777	0	0.81264	0.08509	0.05171	4.60093	1.46935	1.14215	17.1932	0	0.31363	0.47822	2.69463	0.71857	1.04561	5.6351	1.63072	0	9.89519	79.6143
IOS2016005008401	IOS2016005	84	1	Northern Strait of Georgia	11	-124.723	49.707	2016	4	24	19:30:00	Daylight	SCOR VNH	0.56	236	294	0	304	58.63	31.0558	1.81076	16.6979	4.15461	12.8247	2.05525	0	0.4088	0.13099	0.40246	6.00921	4.95736	1.48019	23.2066	0	2.46836	0.43881	6.81153	0.0737	1.11918	12.8398	0.01224	0	14.9772	143.935
IOS2016005008701	IOS2016005	87	1	Northern Strait of Georgia	14	-124.996	49.882	2016	4	24	22:44:00	Night	SCOR VNH	0.56	236	305	0	315	67.73	10.7958	1.53314	13.7642	3.83275	10.7856	2.91266	0	0.40892	0.0378	0.05168	6.48055	5.49446	2.06373	6.74246	0	1.07155	0.30693	2.85368	0.71815	0.27373	3.12771	0.12243	0	0.507	73.8849
IOS2016005009801	IOS2016005	98	1	Northern Strait of Georgia	22	-124.271	49.67	2016	4	25	08:31:00	Daylight	SCOR VNH	0.56	236	346	0	356	72.33	6.51459	0.89939	4.17535	2.44154	8.89798	2.49809	0	0.12586	0.05309	0	1.50887	1.17738	0.75299	11.9196	0	0.16549	0.3504	3.11462	0.03185	0.45229	2.84364	2.98167	0	0.65705	51.5617
PBS2016045006201	PBS2016045	62	1	Northern Strait of Georgia	BS40	-124.473	49.451	2016	4	30	13:37:00	Daylight	SCOR VNH	0.56	236	335	0	340	66.61	4.98424	0.90094	5.66641	4.05519	10.2154	1.77618	0.10059	0.41579	0.00961	0	4.16904	1.37967	0.21811	7.24544	0	0.87479	0.32416	2.73592	0	1.36117	1.93605	1.76069	0	1.98925	52.1186
PBS2016045006601	PBS2016045	66	1	Northern Strait of Georgia	BS39	-124.493	49.509	2016	4	30	15:39:00	Daylight	SCOR VNH	0.56	236	165	0	170	32.61	5.53204	0.69917	11.4294	2.03913	18.5622	1.02938	0	0.47273	0	0.15406	4.11824	0.4655	0.35424	7.97976	0	0.82649	0.88258	0.98129	0.03533	0	0.76296	20.616	0	2.96693	79.9074
PBS2016045006801	PBS2016045	68	1	Northern Strait of Georgia	BS38	-124.581	49.57	2016	4	30	17:49:00	Daylight	SCOR VNH	0.56	236	170	0	177	34.18	8.23873	1.33411	19.472	17.4582	39.9268	2.50684	0	0.55331	0.07489	0	24.5145	1.56378	3.84599	31.5412	0	4.79659	0.38085	3.29549	0	0.16103	2.41076	9.66179	0	16.2762	188.013
PBS2016045008901	PBS2016045	89	1	Northern Strait of Georgia	BS34	-124.586	49.455	2016	5	2	07:50:00	Daylight	SCOR VNH	0.56	236	170	0	178	33.83	6.76322	1.84452	41.7248	3.75998	13.503	1.55318	0	0.60609	0.13243	0	61.5799	1.58794	0.95158	15.0853	0	0.62311	0.89179	0.68105	0	0	8.22465	0.44978	0	7.25722	167.219
PBS2016045009201	PBS2016045	92	1	Northern Strait of Georgia	BS35	-124.792	49.697	2016	5	2	10:59:00	Daylight	SCOR VNH	0.56	236	120	0	123	23.37	1.12965	0	20.1087	0.55114	4.9398	1.3712	0	0.06025	0.47925	0	8.70654	0.59221	6.17133	10.5627	0	0.16637	0.69067	1.04065	0.00668	0	1.86222	0.54771	0	1.24296	60.23
PBS2016045009501	PBS2016045	95	1	Northern Strait of Georgia	BS36	-124.719	49.648	2016	5	2	12:42:00	Daylight	SCOR VNH	0.56	236	135	0	140	32.26	5.86485	0.86547	24.5689	1.85369	11.5819	1.93429	0	0.56442	1.3292	0.15573	13.7149	2.6519	1.24389	13.2933	0	1.20459	0.40156	0.39678	0.07142	0.38339	1.61686	0.73763	0	8.17509	92.6098
PBS2016045009801	PBS2016045	98	1	Northern Strait of Georgia	BS37	-124.654	49.599	2016	5	2	14:10:00	Daylight	SCOR VNH	0.56	236	155	0	160	31.56	7.55386	2.96578	32.6932	4.8986	22.5163	1.41508	0	0.59924	0.70976	0.15919	9.86363	1.95564	2.33917	8.327	0	1.67693	0.50494	1.21673	0.31635	0.47402	1.57668	5.76008	0	3.42636	110.949
IOS2016009008701	IOS2016009	87	1	Central Strait of Georgia	GEO1	-123.748	49.25	2016	5	10	08:23:00	Daylight	SCOR VNH	0.56	236	390	0	400	77.32	5.50439	2.65756	6.43808	11.1563	11.239	2.35703	0.07113	0.16134	0.69529	0.06705	14.1869	0.20513	18.8954	2.53049	0	0.20746	0.50325	4.23384	0.02265	0.61702	2.07734	0.62679	0	0.70913	85.1626
IOS2016009008901	IOS2016009	89	1	Central Strait of Georgia	CPF1	-124.077	49.364	2016	5	10	11:27:00	Daylight	SCOR VNH	0.56	236	235	0	245	49.2	15.6878	4.69898	13.8844	5.99454	10.5076	2.63234	0	0.05724	0.28618	0	3.16877	0.9752	12.8208	17.2725	0	3.12196	1.21704	9.88618	2.01283	1.57724	3.20122	0.96675	0	4.49361	114.463
IOS2016009009201	IOS2016009	92	1	Northern Strait of Georgia	CPF2	-124.498	49.462	2016	5	10	14:13:00	Daylight	SCOR VNH	0.56	236	315	0	325	63.47	3.10068	3.40401	8.59397	5.05121	10.8616	3.16744	0.08666	0.08827	0.0605	0.05514	11.7324	0.48953	13.1549	7.56202	0	2.18308	0.55823	3.63164	0	1.20224	7.88844	7.87087	0	9.28002	100.023
IOS2016009009701	IOS2016009	97	1	Northern Strait of Georgia	11	-124.718	49.707	2016	5	10	18:15:00	Daylight	SCOR VNH	0.56	236	280	0	290	41.85	20.6987	10.2953	23.2951	6.20044	17.3423	3.885	0	0	0.67288	0.16726	9.57764	0.73595	3.08301	12.2618	0	3.38744	0.52362	7.3405	0.05505	2.63215	3.4767	0.57118	0	1.21932	127.421
IOS2016009009901	IOS2016009	99	1	Northern Strait of Georgia	22	-124.273	49.671	2016	5	11	11:58:00	Daylight	SCOR VNH	0.56	236	340	0	353	73.07	10.401	0.5158	4.40986	3.10841	10.0972	1.50719	0	0.1221	0.1051	0.0479	10.8642	0.78063	17.7784	6.18771	0	0.2759	0.59035	3.25824	0.07189	1.23681	4.12536	2.72443	0	5.29019	83.4987
IOS2016009010101	IOS2016009	101	1	Northern Strait of Georgia	24	-124.104	49.509	2016	5	11	14:30:00	Daylight	SCOR VNH	0.56	236	413	0	425	67.07	7.39526	3.08573	3.70643	12.3908	9.03064	3.56937	0.03578	0.13172	0.07634	0.12972	6.71656	1.44192	8.80561	9.49745	0	0.23915	0.79049	9.51185	0.00611	1.38848	1.21038	5.79043	0	12.3121	97.2624
IOS2016009010301	IOS2016009	103	1	Central Strait of Georgia	28	-123.76	49.402	2016	5	11	16:49:00	Daylight	SCOR VNH	0.56	236	124	0	134	21.48	13.2588	0.77048	15.5528	8.68064	11.3174	1.67688	0	1.14562	0.53631	0.13761	48.2467	1.18577	50.0618	28.9374	0	0.05866	1.61372	4.2905	0.24456	0.01583	9.28026	19.5477	2.14153	8.2786	226.98
IOS2016009010601	IOS2016009	106	1	Central Strait of Georgia	40	-123.614	49.145	2016	5	11	19:21:00	Daylight	SCOR VNH	0.56	236	131	0	146	35.05	3.50071	0.79429	17.8317	2.86219	6.86454	1.52687	0	1.03897	0.62083	3.21369	18.0378	0.19553	9.76525	79.8038	0	1.93324	0.66028	3.14066	0.00584	3.72862	6.02567	11.3403	0	2.44188	175.333
IOS2016009010801	IOS2016009	108	1	Central Strait of Georgia	38	-123.436	49.207	2016	5	12	09:50:00	Daylight	SCOR VNH	0.56	236	286	0	300	67.66	5.09607	5.85906	9.45547	9.58852	14.4261	2.12944	0.08129	0.36252	0.45404	0.46166	8.60127	0.6441	4.88277	7.94446	0	1.08751	0.98149	5.77476	0.16707	1.62033	6.41915	1.19558	0	6.23416	93.4668
IOS2016009011101	IOS2016009	111	1	Central Strait of Georgia	41	-123.371	49.053	2016	5	12	11:45:00	Daylight	SCOR VNH	0.56	236	234	0	245	49.94	0.55287	0.94914	7.25168	3.49738	7.23032	2.0187	0	0.46119	1.35843	0.47248	11.0273	0.64977	6.39231	21.4201	0.01268	0.22867	0.46802	1.53985	0	0.40544	3.93673	2.04182	0	2.17491	74.0898
IOS2016009012301	IOS2016009	123	1	Central Strait of Georgia	41	-123.372	49.056	2016	5	23	16:28:00	Daylight	SCOR VNH	0.56	236	231	0	245	58.73	9.07033	10.3573	7.16009	4.5924	7.63145	1.25842	0	0.71193	0.26154	0.02139	14.5947	0.14728	2.85075	16.4085	0.09535	2.81441	1.27455	6.5452	1.08729	0.36711	3.67648	1.43945	0	2.58675	94.9527
IOS2016009012501	IOS2016009	125	1	Central Strait of Georgia	GEO1	-123.75	49.25	2016	5	23	19:12:00	Daylight	SCOR VNH	0.56	236	384	0	400	89.7	3.96927	3.40013	2.31992	21.3675	27.4039	2.58668	0	0.28312	0.18551	0.2124	1.10444	0.19755	1.30426	5.64953	0	1.91505	0.60476	8.76522	0.14152	2.78887	5.49387	0.26544	0	4.67211	94.631
IOS2016009012701	IOS2016009	127	1	Central Strait of Georgia	CPF1	-124.085	49.367	2016	5	24	08:40:00	Daylight	SCOR VNH	0.56	236	235	0	245	49.8	11.5663	0.50422	12.1205	9.90707	27.2384	6.37946	0	1.80691	4.47229	0.07028	15.8263	1.33314	4.76531	22.971	0	0.252	2.64534	25.2916	0.42194	2.77297	44.3606	7.99665	0	19.4099	222.112
IOS2016009012901	IOS2016009	129	1	Northern Strait of Georgia	CPF2	-124.501	49.467	2016	5	24	11:19:00	Daylight	SCOR VNH	0.56	236	314	0	325	48.48	4.20792	1.3913	29.3161	11.8378	26.1037	4.83508	0.34035	0.72211	3.61716	1.71089	6.23622	0.17266	5.03499	14.3905	0	0.6901	0.97688	4.85808	0.35633	0.81143	10.4427	0.60126	0	4.73235	133.386
IOS2016009013301	IOS2016009	133	1	Northern Strait of Georgia	11	-124.721	49.707	2016	5	24	15:22:00	Daylight	SCOR VNH	0.56	236	280	0	290	57.02	9.93336	5.05915	9.63997	6.41098	15.8036	2.40197	0	0.40688	1.43669	0.1523	6.39067	0.067	0.82609	15.6193	0.04548	3.00667	0.56793	9.09716	2.18035	2.74879	10.7958	0.64254	0	1.20092	104.434
IOS2016009013501	IOS2016009	135	1	Northern Strait of Georgia	22	-124.273	49.671	2016	5	25	08:50:00	Daylight	SCOR VNH	0.56	236	342	0	353	64.17	2.51331	2.81392	6.11606	6.0834	13.7528	3.52585	0.08571	0.10413	1.11703	0.58919	2.03808	1.05222	0.85374	7.38875	0	2.39495	0.90479	6.39801	0.2542	1.65835	5.32586	1.55298	0	1.98449	68.5078
IOS2016009013701	IOS2016009	137	1	Northern Strait of Georgia	24	-124.101	49.504	2016	5	25	10:59:00	Daylight	SCOR VNH	0.56	236	413	0	425	98.91	8.61101	4.26525	4.14852	13.0209	10.6895	3.33233	0.01213	0.18095	0.73764	0.54656	4.46458	0.56649	3.02044	8.24604	0	0.42099	0.6339	8.72227	0.33636	1.71292	4.52613	1.64624	0	3.40237	83.2434
IOS2016009013901	IOS2016009	139	1	Central Strait of Georgia	28	-123.753	49.402	2016	5	25	12:59:00	Daylight	SCOR VNH	0.56	236	124	0	134	27.34	1.44843	0.30724	7.73858	2.46233	12.5936	2.35307	0	0.83569	1.10022	4.11997	3.74887	1.21909	5.0575	9.21041	0	0.09217	1.43636	2.71544	0.51237	1.38141	11.5406	1.22643	5.08413	2.03906	78.223
IOS2016009014201	IOS2016009	142	1	Central Strait of Georgia	38	-123.443	49.206	2016	5	25	15:33:00	Daylight	SCOR VNH	0.56	236	285	0	296	45.69	8.92974	5.9318	6.20594	7.97353	18.0056	1.62431	0	0.94086	0.61632	0	5.86624	0.32087	1.96385	15.557	0	1.53403	1.19678	13.8954	0	1.44592	9.19501	0.13915	0	18.3	119.642
IOS2016009014401	IOS2016009	144	1	Central Strait of Georgia	40	-123.616	49.146	2016	5	25	16:55:00	Daylight	SCOR VNH	0.56	236	136	0	146	24.38	1.48893	7.81756	21.9477	2.48152	11.9459	2.19983	0	0.6333	2.25758	0.14356	18.02	0.40607	16.7324	35.813	0	0.55783	2.24288	6.51025	0.79005	0.71895	24.0984	13.3567	0	4.08342	174.246
IOS2016047017701	IOS2016047	177	1	Northern Strait of Georgia	14	-124.995	49.886	2016	6	3	19:35:00	Daylight	Bongo VNH	0.56	236	308	0	314	72.05	15.7224	6.01719	5.43278	9.03895	28.5396	2.62254	0.07634	1.43811	0	0	91.7865	1.11937	2.00394	19.1461	0	4.0526	0.81366	10.0197	0.06396	2.09898	3.69687	0.82299	0	0.85738	205.37
IOS2016047017901	IOS2016047	179	1	Northern Strait of Georgia	11	-124.73	49.71	2016	6	3	21:34:00	Daylight	Bongo VNH	0.56	236	296	0	301	61.62	16.7738	3.8987	5.38993	7.68056	25.1695	3.78307	0.01947	0.74054	0	0.18864	65.5984	1.93638	3.31113	13.5361	0	2.00066	0.98046	13.8656	0	1.97819	13.9523	2.32424	0	2.33245	185.46
IOS2016047018101	IOS2016047	181	1	Northern Strait of Georgia	CPF2	-124.499	49.467	2016	6	4	00:00:00	Night	Bongo VNH	0.56	236	314	0	324	63.45	10.9188	2.88054	4.06686	10.338	32.945	3.22328	0.21119	0.37246	0	0.05516	8.36678	2.10308	0.87956	20.2874	0	0.41135	1.03812	7.22206	0	1.89497	5.94578	4.30391	0	1.7456	119.21
IOS2016047018301	IOS2016047	183	1	Central Strait of Georgia	CPF1	-124.086	49.366	2016	6	4	02:15:00	Night	Bongo VNH	0.56	236	239	0	244	50.56	6.32912	2.17038	3.5205	3.67827	18.8604	1.71492	0.04747	0.34082	0.07595	0.06922	23.6725	0.92069	1.88228	22.8477	0	2.9144	1.14101	5.72548	0.02278	0.95419	11.3433	14.8813	0	5.2832	128.396
IOS2016047018501	IOS2016047	185	1	Northern Strait of Georgia	22	-124.277	49.675	2016	6	4	04:54:00	Daylight	Bongo VNH	0.56	236	354	0	360	75.62	7.27189	0.75152	3.43877	8.97318	17.5282	3.66495	0.07273	0.05575	0.13541	10.3462	1.86594	6.63819	1.38968	3.90467	0	2.00793	1.02914	5.52235	0	0.95588	7.34064	3.73341	0	2.78244	89.4088
IOS2016047018701	IOS2016047	187	1	Northern Strait of Georgia	24	-124.116	49.504	2016	6	4	06:37:00	Daylight	Bongo VNH	0.56	236	418	0	423	87.05	10.7524	5.7452	1.62848	13.9551	20.6916	3.60195	0.12636	0.92269	0.11763	0.05464	5.50479	1.95037	3.66722	5.36254	0	0.23251	0.81344	7.64618	0.20115	1.20616	8.44733	0.67804	0	3.0501	96.3559
IOS2016047018901	IOS2016047	189	1	Central Strait of Georgia	28	-123.752	49.401	2016	6	4	08:50:00	Daylight	Bongo VNH	0.56	236	129	0	134	28.59	7.56908	2.15236	4.70543	2.30053	24.698	2.26183	0	0.13543	0.47009	4.11557	8.83666	2.1644	8.97097	10.7145	0	0.08814	1.3252	3.13396	0	0.66709	8.31619	0.88423	4.72193	3.65051	101.882
IOS2016047019101	IOS2016047	191	1	Central Strait of Georgia	GEO1	-123.75	49.249	2016	6	4	10:28:00	Daylight	Bongo VNH	0.56	236	393	0	398	83.03	10.2233	3.74257	2.72729	10.5788	16.6329	2.91305	0	1.50764	0.04625	0.04215	83.8186	1.12417	0.65826	13.5313	0	1.13164	0.79454	9.93954	0	1.41496	9.63435	0.82026	0	5.41442	176.696
IOS2016047019401	IOS2016047	194	1	Central Strait of Georgia	38	-123.44	49.198	2016	6	4	12:52:00	Daylight	Bongo VNH	0.56	236	295	0	300	63.31	4.54904	4.6006	6.07521	8.07372	13.4009	1.2147	0	2.89787	0.10109	0.07512	7.83875	1.65124	4.638	10.214	0	0.56585	0.69389	8.46438	0.00647	1.82087	3.46074	1.06259	0	6.09105	87.4961
IOS2016047019601	IOS2016047	196	1	Central Strait of Georgia	41	-123.371	49.055	2016	6	4	14:35:00	Daylight	Bongo VNH	0.56	236	230	0	236	53.78	5.96586	15.2846	3.04462	2.42638	13.6638	0.58882	0	1.27735	0	0.06508	14.0662	0.81945	0.64023	10.3962	0.10599	0.27147	0.81231	7.56192	0.00381	0.51559	10.8721	0.46878	0	1.31594	90.1664
IOS2016007005301	IOS2016007	53	1	Central Strait of Georgia	41	-123.372	49.054	2016	6	17	21:53:00	Daylight	SCOR VNH	0.56	236	230	0	241	40.87	5.10691	35.7068	3.27729	1.71054	22.7091	5.20676	0	7.09214	0.01566	0.0416	28.2129	3.2733	0.58879	14.8211	0	0.39784	2.00003	13.9055	0.05462	0.31916	27.7211	5.64475	0	1.40622	179.212
IOS2016007005601	IOS2016007	56	1	Central Strait of Georgia	38	-123.439	49.2	2016	6	18	00:58:00	Night	SCOR VNH	0.56	236	278	0	278	46.97	5.46732	10.9853	7.57567	1.93798	14.2738	4.80554	0	4.78169	0	2.82598	2.38962	6.32276	2.16648	23.3969	0.11923	0.17297	1.637	13.2825	0	0.46583	26.2389	7.65829	0	2.54427	139.048
IOS2016007005901	IOS2016007	59	1	Central Strait of Georgia	40	-123.613	49.143	2016	6	18	03:24:00	Night	SCOR VNH	0.56	236	142	0	152	25.94	6.84657	5.48405	1.82723	1.27987	28.5952	2.65227	0	1.37672	0	0	7.36715	36.5578	1.51488	7.99808	0	0.17579	1.61553	0.98689	0	0.64703	3.77487	13.2271	0	2.165	124.092
IOS2016007006101	IOS2016007	61	1	Central Strait of Georgia	GEO1	-123.749	49.25	2016	6	18	05:04:00	Daylight	SCOR VNH	0.56	236	390	0	400	69.51	8.10243	10.8871	0.9395	11.5987	14.5031	3.07081	0	1.21157	0	0.05035	23.6812	1.70335	0.24676	2.20332	0	0.14502	1.24114	18.5988	0	1.61376	8.43792	0.45127	0	4.43871	113.125
IOS2016007006701	IOS2016007	67	1	Central Strait of Georgia	28	-123.755	49.403	2016	6	18	09:04:00	Daylight	SCOR VNH	0.56	236	120	0	130	22.44	3.92157	0.81212	5.98304	0.86497	21.3584	5.40206	0	0.79073	0	50.6439	24.1809	5.22771	7.93725	21.4019	0	0.2246	2.78646	4.56328	0.81934	0.24528	12.2923	2.16712	0	5.5475	177.17
IOS2016007007001	IOS2016007	70	1	Northern Strait of Georgia	24	-124.101	49.504	2016	6	18	11:28:00	Daylight	SCOR VNH	0.56	236	410	0	420	72.61	15.3147	4.01942	0.92193	15.0653	14.2261	4.12506	0.15149	0.50153	0	6.80694	6.01321	0.87523	0.5077	3.38483	0	0.10535	1.16772	7.06019	0.08758	0.64869	1.23096	0.02892	0	2.60434	84.8471
IOS2016007007401	IOS2016007	74	1	Central Strait of Georgia	CPF1	-124.084	49.366	2016	6	18	13:49:00	Daylight	SCOR VNH	0.56	236	231	0	241	41.65	9.37336	19.0631	1.8372	2.86358	20.4701	4.02962	0.13205	0.53963	0	5.97541	11.7493	0.63914	1.27539	20.0442	0	3.33277	1.83932	7.84923	0.02766	4.03035	3.71621	0.35277	0	1.64753	120.788
IOS2016007008001	IOS2016007	80	1	Northern Strait of Georgia	CPF2	-124.5	49.467	2016	6	18	20:03:00	Daylight	SCOR VNH	0.56	236	315	0	325	56.2	7.70107	7.57204	1.65945	11.0272	20.1214	8.36075	0.09786	0.42405	0	0.06228	2.81691	0.28151	4.45039	8.35028	0	0.81484	1.47771	5.87047	1.84411	2.30185	8.13772	0.59552	0	2.56984	96.5373
IOS2016007008701	IOS2016007	87	1	Northern Strait of Georgia	11	-124.723	49.706	2016	6	19	01:36:00	Night	SCOR VNH	0.56	236	290	0	300	51.15	9.6344	31.5983	6.09845	9.87337	21.7278	3.09952	0	0.35598	0	1.10108	13.8	2.71651	0.2102	8.7392	0	5.45361	1.23383	9.55307	0.02305	1.39856	3.49092	2.74448	0	1.06397	133.916
IOS2016007009101	IOS2016007	91	1	Northern Strait of Georgia	14	-124.993	49.883	2016	6	19	06:09:00	Daylight	SCOR VNH	0.56	236	303	0	313	57.28	17.5542	12.4145	3.07966	12.6013	22.9936	4.73072	0	0.63575	0	0.0611	4.7877	6.97836	0.06034	8.06959	0	0.57183	1.67955	9.38548	0	1.65549	4.69133	0.76467	0	1.44382	114.159
IOS2016007010301	IOS2016007	103	1	Northern Strait of Georgia	22	-124.272	49.67	2016	6	19	20:46:00	Daylight	SCOR VNH	0.56	236	345	0	355	61.86	8.87165	0.96072	2.98699	7.26805	13.38	3.61487	0.08891	0.81474	0	54.76	2.72372	2.71451	0.61248	10.5057	0	0.16295	1.0499	4.33495	0.28306	0.87445	1.98125	1.16102	0	1.26637	120.416
PBS2016046006501	PBS2016046	65	1	Northern Strait of Georgia	BS40	-124.474	49.453	2016	6	25	17:47:00	Daylight	SCOR VNH	0.56	236	330	0	340	73.94	4.71994	3.09007	0.11541	8.59572	17.462	1.69851	0	0.13265	0	0.04734	4.65219	0	0.2891	2.49162	0	0	0.31897	1.29835	0	0.59021	0.37869	0.82229	0	1.15532	47.8583
PBS2016046008301	PBS2016046	83	1	Northern Strait of Georgia	BS35	-124.791	49.698	2016	6	26	16:34:00	Daylight	SCOR VNH	0.56	236	114	0	119	23.5	10.9277	14.3632	1.64384	0.97021	21.0426	6.24612	0	0.41736	0	0	162.941	0	0.38128	1.82128	0	0.6434	0.46297	0.54468	0	0.11574	0.23149	3.90468	0	2.71659	229.374
PBS2016046008501	PBS2016046	85	1	Northern Strait of Georgia	BS36	-124.718	49.647	2016	6	26	17:42:00	Daylight	SCOR VNH	0.56	236	130	0	135	26.7	6.26217	1.1973	1.9176	0.38652	45.1655	2.02907	0	0.49918	0	0	19.3199	0.1648	0.16779	17.2371	0	0	0.20854	1.1985	0	0	2.06742	3.07566	0	0.17678	101.074
PBS2016046008701	PBS2016046	87	1	Northern Strait of Georgia	BS37	-124.653	49.599	2016	6	26	18:40:00	Daylight	SCOR VNH	0.56	236	153	0	158	30.44	11.6689	10.1382	0.79895	1.97109	58.2638	2.55706	0.18068	0.64442	0	0	43.1695	0	0.66859	15.2845	0	0.48094	0.45308	6.09724	0.03784	0	6.05519	4.79895	0	1.82182	165.091
PBS2016046009101	PBS2016046	91	1	Northern Strait of Georgia	BS34	-124.586	49.455	2016	6	27	07:54:00	Daylight	SCOR VNH	0.56	236	169	0	174	32.06	20.8609	31.7065	0.21341	2.19588	24.7135	0.87936	0	0.61186	0	0	119.456	0	0.13974	42.5851	0	0	0.34336	3.19401	0	0	2.03618	0.91329	0	0.44018	250.289
IOS2016009015501	IOS2016009	155	1	Central Strait of Georgia	41	-123.372	49.055	2016	6	27	15:34:00	Daylight	SCOR VNH	0.56	236	234	0	245	46.14	2.79367	8.24963	4.31481	0.45997	19.8893	4.35044	0	4.06623	0	0.66025	6.75942	0.7189	3.68964	10.8682	0	4.84135	1.10483	9.2254	0.00888	0.1179	28.5323	8.65083	0.99697	3.33576	123.635
IOS2016009015801	IOS2016009	158	1	Central Strait of Georgia	GEO1	-123.755	49.251	2016	6	27	18:47:00	Daylight	SCOR VNH	0.56	236	389	0	400	82.41	12.6106	4.36017	1.29821	10.9858	19.8634	2.89177	0	0.91435	0	1.21927	25.5134	0.01602	0.41471	7.52179	0	0.04162	0.52235	10.0376	0	1.42415	7.27047	0.36543	0	2.41938	109.691
PBS2016046009801	PBS2016046	98	1	Northern Strait of Georgia	BS39	-124.493	49.508	2016	6	28	07:12:00	Daylight	SCOR VNH	0.56	236	162	0	170	40.61	14.1246	27.5739	0.64269	2.56095	65.2657	1.01967	0	0.56971	0	0	1.00467	0.25609	0	7.33391	0	0.34869	1.63112	1.89116	0	0	5.51195	1.86654	0	1.1343	132.736
PBS2016046010201	PBS2016046	102	1	Northern Strait of Georgia	BS38	-124.581	49.57	2016	6	28	13:57:00	Daylight	SCOR VNH	0.56	236	171	0	176	35.36	32.4434	13.5964	1.62896	2.5611	34.606	1.44707	0	0.59457	0	0	41.4842	0	0	7.20108	0	0.12896	0.78913	2.71493	0.03258	0	6.13575	1.72794	0	0.3991	147.491
IOS2016009016001	IOS2016009	160	1	Central Strait of Georgia	CPF1	-124.079	49.365	2016	6	28	08:44:00	Daylight	SCOR VNH	0.56	236	235	0	245	60.27	11.1316	6.38845	1.86764	1.02144	12.5026	3.14236	0	0.19777	0	3.90457	3.64362	0.32322	0.35467	3.10022	0	0.42392	0.86353	4.7785	0.07646	0.9036	5.58221	0.88439	0	2.71733	63.8081
IOS2016009016201	IOS2016009	162	1	Northern Strait of Georgia	CPF2	-124.5	49.454	2016	6	28	11:22:00	Daylight	SCOR VNH	0.56	236	314	0	325	77.7	3.67182	5.40746	1.19879	10.1652	17.663	5.78782	0	0.43243	0	0.01616	98.4134	0.026	0.51728	4.11439	0	1.19203	0.7802	5.46924	0.05931	1.26616	1.63038	0.31673	0	1.54329	159.671
IOS2016009016701	IOS2016009	167	1	Northern Strait of Georgia	11	-124.722	49.706	2016	6	28	15:34:00	Daylight	SCOR VNH	0.56	236	280	0	290	62.78	4.04301	10.3272	1.57829	9.67413	25.306	3.50708	0	0.58006	0	0	0.6956	0	0.21204	6.31549	0	0.27779	0.64488	7.89551	0	3.28398	3.58235	0.34574	0	1.30571	79.5749
IOS2016009017101	IOS2016009	171	1	Central Strait of Georgia	38	-123.439	49.204	2016	6	30	08:51:00	Daylight	SCOR VNH	0.56	236	289	0	300	63.89	13.0474	12.973	0.36904	2.38789	13.1005	2.99955	0	1.38676	0.04006	0.01966	15.0373	0.2869	1.37637	5.78119	0	0.35608	1.09468	25.6566	0.08222	1.79284	4.94412	2.68292	0	0.79241	106.207
IOS2016009017301	IOS2016009	173	1	Central Strait of Georgia	40	-123.612	49.144	2016	6	30	10:06:00	Daylight	SCOR VNH	0.56	236	135	0	146	19.15	1.03394	4.9717	2.74916	0.39374	10.4684	3.50496	0	0.53055	0	3.07216	3.40158	0.1483	2.32021	9.18537	0	0.26319	1.29938	6.48355	0	0.17922	13.3514	7.15811	0	1.62058	72.1355
IOS2016009017601	IOS2016009	176	1	Central Strait of Georgia	28	-123.758	49.403	2016	6	30	13:24:00	Daylight	SCOR VNH	0.56	236	124	0	134	28.15	6.25222	6.35424	1.30478	0.60143	8.38934	3.33753	0	0.63431	0	2.17918	1.20071	2.97336	2.3281	18.2561	0	0.32085	1.12084	4.00142	0	0.10984	3.10551	0.33037	0	0.75169	63.5518
IOS2016009017801	IOS2016009	178	1	Northern Strait of Georgia	24	-124.102	49.506	2016	6	30	15:30:00	Daylight	SCOR VNH	0.56	236	413	0	425	87.96	7.28564	2.46759	0.45411	15.3924	16.7464	2.50961	0.01364	0.42201	0	0.16916	8.95317	0.3346	0.49768	4.74679	0	0.9343	0.58789	5.93724	0.05239	1.63156	2.35811	0.1933	0	3.24593	74.9336
IOS2016009018001	IOS2016009	180	1	Northern Strait of Georgia	22	-124.273	49.672	2016	6	30	17:20:00	Daylight	SCOR VNH	0.56	236	338	0	353	76.24	2.60756	2.36768	0.44948	7.60058	7.949	2.47356	0	0.06333	0	4.69591	4.00157	0.75708	0.2149	1.86269	0	0.06948	0.64302	3.68101	0.03808	1.00704	0.86071	0.36934	0	2.12036	43.8324
IOS2016056000901	IOS2016056	9	1	Central Strait of Georgia	41	-123.371	49.053	2016	7	22	08:10:00	Daylight	Bongo VNH	0.58	253	213	0	236	51.2	9.14062	42.7584	1.625	0.22594	17.6858	2.58887	0	4.64875	0	0	10.8073	0.00039	0	25.8813	0	1.69734	1.29625	8.3	0.016	0.01328	8.32617	10.393	0	0.02029	145.425
IOS2016056001401	IOS2016056	14	1	Central Strait of Georgia	38	-123.436	49.197	2016	7	22	15:22:00	Daylight	Bongo VNH	0.58	253	260	0	298	54.79	4.9133	21.6986	0.71979	0.92465	19.4069	1.94043	0	2.64486	0	8.40679	3.03742	0.02409	0.36678	8.64902	0	0.11886	0.66932	12.1518	0	0.84454	3.19731	0.70766	0	0.34283	90.765
IOS2016056001801	IOS2016056	18	1	Central Strait of Georgia	GEO1	-123.727	49.257	2016	7	23	08:41:00	Daylight	Bongo VNH	0.58	253	275	0	400	86.24	17.6516	24.7204	2.79392	6.25849	49.1056	6.17767	0	6.07161	0	0	42.9212	0.39077	0.49573	12.6725	0	0.1868	0.87867	34.9091	0	10.0688	19.4657	0.74074	0	2.32022	237.83
IOS2016056002201	IOS2016056	22	1	Central Strait of Georgia	28	-123.758	49.403	2016	7	23	14:13:00	Daylight	Bongo VNH	0.58	253	110	0	124	23.46	2.09719	4.5729	1.52279	0.19522	9.50479	3.84436	0	1.3139	0.01364	2.61483	3.17536	0.49872	0.38329	4.56948	0	3.07629	1.15697	3.43734	0	0.11594	2.25746	1.39045	0	0.29975	46.0407
IOS2016056002701	IOS2016056	27	1	Central Strait of Georgia	CPF1	-124.095	49.365	2016	7	24	15:09:00	Daylight	Bongo VNH	0.58	236	227	0	270	57.94	22.3956	29.6724	0.53762	1.83638	69.2122	8.21132	0	1.81263	0	0.34684	14.703	0.20676	1.00518	12.1212	0	3.25647	1.04274	9.72385	0.03977	3.38847	0.39524	1.11899	0	1.17159	182.198
IOS2016056003201	IOS2016056	32	1	Northern Strait of Georgia	CPF2	-124.509	49.471	2016	7	25	13:14:00	Daylight	Bongo VNH	0.58	236	257	0	316	75.69	14.0362	7.17472	1.22243	3.37546	18.6704	2.35638	0	0.88783	0	0	130.358	0.05284	0.01691	3.90128	0	1.89034	0.58597	6.82362	0	2.17669	0.75228	0.14572	0	2.65018	197.077
IOS2016056004001	IOS2016056	40	1	Northern Strait of Georgia	11	-124.725	49.706	2016	7	27	10:48:00	Daylight	Bongo VNH	0.58	236	257	0	294	59.3	15.4334	8.56229	1.30181	0.74706	15.8599	2.44863	0	0.28331	0	0	115.928	0.15683	0.11656	1.7204	0	0.20101	0.58604	4.15514	0	5.69173	0.46307	3.88533	0	0.70709	178.248
IOS2016056004501	IOS2016056	45	1	Northern Strait of Georgia	14	-124.996	49.884	2016	7	27	19:17:00	Daylight	Bongo VNH	0.58	236	280	0	309	67.37	4.33428	1.70675	0.58747	1.79736	5.89734	2.18722	0	0.13513	0	0.03729	4.76842	0	0.05415	2.7737	0	1.12424	0.30542	4.24878	0	0.41561	0.28975	0.076	0	1.56236	32.3013
IOS2016056005101	IOS2016056	51	1	Northern Strait of Georgia	22	-124.272	49.669	2016	7	29	15:44:00	Daylight	Bongo VNH	0.58	236	316	0	346	93.37	2.18486	0.98129	0.21084	6.26111	10.1318	0.9937	0	0.02624	0	0.05094	10.0706	0	0.09664	0.48751	0	0.23091	0.09747	2.84117	0.02468	0.24406	0.29603	0.65974	0	1.11029	36.9998
IOS2016056005301	IOS2016056	53	1	Northern Strait of Georgia	24	-124.101	49.504	2016	7	29	19:41:00	Daylight	Bongo VNH	0.58	236	387	0	425	79.43	7.13081	1.85029	0.31288	10.094	10.4926	1.26226	0	0.42301	0	4.50731	1.36598	0.24046	0.23849	1.73839	0	1.80133	0.1995	5.49918	0	1.33179	0.28251	1.05697	0	1.96237	51.7901
IOS2016009019701	IOS2016009	197	1	Central Strait of Georgia	41	-123.373	49.056	2016	8	15	16:56:00	Daylight	SCOR VNH	0.56	236	235	0	245	50.93	7.12625	76.2571	4.10928	1.39049	53.3707	2.82591	0	2.64245	0	0.02466	0.92308	0	0.43732	10.2949	0	1.3332	1.53459	13.2739	0.01608	1.92515	1.24878	3.33987	0	0.38333	182.457
IOS2016009020001	IOS2016009	200	1	Central Strait of Georgia	GEO1	-123.747	49.249	2016	8	15	20:05:00	Daylight	SCOR VNH	0.56	236	389	0	400	90.58	8.77897	3.99174	0.36543	4.15348	13.506	2.33688	0	1.31376	0	0.03864	0.01696	0.01435	0.46067	6.43251	0	0.03091	0.3845	9.60918	0	2.10532	1.89931	0	0	1.10943	56.5481
IOS2016009020201	IOS2016009	202	1	Central Strait of Georgia	CPF1	-124.076	49.369	2016	8	17	10:04:00	Daylight	SCOR VNH	0.56	236	235	0	245	61.25	5.05469	8.92568	0.66564	1.16728	33.5069	7.00044	0	1.00082	0	0	6.81169	0	0.41901	4.2893	0	0.08229	1.48546	11.6193	0	0.92148	2.53616	5.98205	0	0.17398	91.6421
IOS2016009020401	IOS2016009	204	1	Northern Strait of Georgia	CPF2	-124.493	49.465	2016	8	17	12:49:00	Daylight	SCOR VNH	0.56	236	315	0	325	76.39	13.185	5.99916	0.03652	14.3715	18.6281	3.50135	0	0.23825	0	0.09164	12.9703	0	0.23626	3.71803	0	0.09217	0.42896	2.96164	0	1.32819	0.19977	0.07103	0	0.21534	78.2732
IOS2016009020901	IOS2016009	209	1	Northern Strait of Georgia	11	-124.718	49.705	2016	8	17	17:07:00	Daylight	SCOR VNH	0.56	236	280	0	290	61.22	6.89971	5.62325	0.61083	1.98366	23.4689	2.39902	0	1.09768	0	0	0.76051	0.01143	0.30108	10.474	0	0.07449	0.82673	7.92944	0.00335	5.24338	2.25808	0.15387	0	2.1018	72.2211
IOS2016009021101	IOS2016009	211	1	Northern Strait of Georgia	22	-124.263	49.668	2016	8	18	08:50:00	Daylight	SCOR VNH	0.56	236	343	0	353	72.04	7.46252	7.72445	1.73889	9.30106	15.1113	1.45876	0	0.07052	0	0	9.9758	0	0.19011	2.71238	0	1.26013	0.41578	5.28874	0.01599	0.57556	0.97029	0	0	0.7105	64.9828
IOS2016009021301	IOS2016009	213	1	Northern Strait of Georgia	24	-124.1	49.505	2016	8	18	11:21:00	Daylight	SCOR VNH	0.56	236	413	0	425	89.42	3.98171	7.77671	0.77499	6.35488	22.6266	1.63243	0	0.20363	0	0	0.63502	0	0.18179	3.48731	0	0.06968	0.43545	3.66093	1.10748	2.11278	2.5728	0.10851	0	2.27279	59.9954
IOS2016009021501	IOS2016009	215	1	Central Strait of Georgia	28	-123.759	49.405	2016	8	18	13:32:00	Daylight	SCOR VNH	0.56	236	123	0	134	36.84	8.26275	6.33876	0.57797	1.14644	5.04467	0.88201	0	0.59348	0	0.13637	10.1337	0.04886	0.03214	6.68459	0	0.28361	0.46792	1.59827	0.00921	0.03692	0.6645	0.11129	0	0.32465	43.3781
IOS2016009021901	IOS2016009	219	1	Central Strait of Georgia	40	-123.611	49.143	2016	8	19	10:00:00	Daylight	SCOR VNH	0.56	236	126	0	146	45.45	1.74257	11.2623	0.45455	0.11573	22.1512	3.06186	0	0.38513	0	0	1.69318	0	0.04717	7.38923	0	0.07863	0.49371	0.28163	0.0552	0.20946	0	0.40485	0	0.01298	49.8394
IOS2016062019001	IOS2016062	190	1	Northern Strait of Georgia	11	-124.724	49.703	2016	9	11	04:54:00	Night	Bongo VNH	0.56	236	286	0	292	45.74	34.5256	20.4352	3.61668	3.97311	59.8326	4.71087	0	0.46305	0	0	38.909	0.04154	0.22667	7.26541	0	3.52558	1.90069	8.46524	0	10.5741	5.89768	0.12921	0	0.9261	205.418
IOS2016062019201	IOS2016062	192	1	Northern Strait of Georgia	CPF2	-124.501	49.468	2016	9	11	07:04:00	Daylight	Bongo VNH	0.56	236	317	0	323	59.92	9.57276	11.2551	0.19055	11.0178	26.5815	2.23445	0	0.58561	0	0.11682	27.2669	0	0.05768	2.41087	0	0.04673	0.80917	4.66755	0	2.42923	1.7036	0.04673	0	0.48538	101.478
IOS2016062019401	IOS2016062	194	1	Central Strait of Georgia	CPF1	-124.09	49.366	2016	9	11	09:35:00	Daylight	Bongo VNH	0.56	236	256	0	262	50.46	14.0785	11.3974	0.80514	2.09077	27.7625	6.17806	0	0.67982	0.02537	0	44.5046	0.0004	0.18771	5.63171	0	0.76774	1.39618	6.89972	0	5.93598	3.20253	0	0	0.72645	132.27
IOS2016062019601	IOS2016062	196	1	Northern Strait of Georgia	22	-124.277	49.669	2016	9	11	12:48:00	Daylight	Bongo VNH	0.56	236	342	0	348	51.91	12.0096	13.9454	1.70501	11.2586	32.4133	2.15635	0	0.45864	0	0.06742	47.8786	0	0.31563	4.26931	0	2.89809	0.97496	9.25062	0	4.11035	10.2736	0.14641	0	1.00549	155.137
IOS2016062019801	IOS2016062	198	1	Northern Strait of Georgia	24	-124.1	49.505	2016	9	11	14:54:00	Daylight	Bongo VNH	0.56	236	406	0	421	79.64	6.44902	7.66686	0.35745	7.73681	42.8353	4.94708	0	0.53189	0	0	9.59494	0	0.08679	7.4479	0	0.01758	0.87241	6.32446	0	1.46668	2.2534	0	0	0.40148	98.99
IOS2016062019901	IOS2016062	199	1	Central Strait of Georgia	28	-123.753	49.401	2016	9	11	16:42:00	Daylight	Bongo VNH	0.56	236	129	0	136	25.37	7.49783	4.99393	0.63268	0.15566	17.5651	1.96264	0	1.33827	0	0	5.75544	0	0.21065	9.44107	0	0	1.20268	1.91723	0	0.38786	0.64328	0	0	0.04651	53.7508
IOS2016062020201	IOS2016062	202	1	Central Strait of Georgia	GEO1	-123.752	49.252	2016	9	11	18:38:00	Daylight	Bongo VNH	0.56	236	388	0	400	71.84	6.43151	6.92555	0.19927	3.23206	28.6627	2.69612	0	0.74053	0	0	7.00688	0.32572	0.17995	5.2791	0	3.79232	0.98137	4.97328	0.03207	3.89795	1.66871	0	0	0.15568	77.1808
IOS2016062020401	IOS2016062	204	1	Central Strait of Georgia	38	-123.44	49.2	2016	9	11	21:29:00	Night	Bongo VNH	0.56	236	299	0	306	59.61	5.19376	7.50122	1.23924	0.60376	50.5305	2.26087	0	3.97759	0	0	4.9802	0	0.05798	8.92065	0.04362	3.76095	1.12474	6.27848	0.04123	0.68445	1.90303	0	0	0.0869	99.1891
IOS2016062020701	IOS2016062	207	1	Central Strait of Georgia	41	-123.373	49.055	2016	9	11	23:06:00	Night	Bongo VNH	0.56	236	235	0	245	88.96	4.5317	9.94078	0.25756	0.3749	17.2674	4.45554	0	1.41637	0	0	1.44022	0.1549	0.05999	2.0896	0.27626	1.53383	0.61151	3.07284	0.08748	0.03058	2.50674	0	0	0.00663	50.1148
IOS2016010000701	IOS2016010	7	1	Northern Strait of Georgia	22	-124.273	49.669	2016	9	23	05:57:00	Daylight	SCOR VNH	0.56	236	340	0	350	72.63	12.8548	6.74974	0.45397	5.67175	24.5329	2.35274	0	0.25307	0	0	35.5404	0	0.14275	3.63183	0	0.15807	1.08386	5.3091	0	5.99284	2.05314	0.2331	0	1.46032	108.474
IOS2016010001601	IOS2016010	16	1	Northern Strait of Georgia	14	-124.994	49.883	2016	9	23	15:19:00	Daylight	SCOR VNH	0.56	236	305	0	315	63.61	3.68841	13.4732	0.17467	1.4878	60.1679	2.34549	0	0.39616	0	0	2.35278	0	0.09458	0.56374	0	0.08835	1.71285	3.69753	0	0.72787	0.40559	0	0	1.99165	93.3686
IOS2016010002101	IOS2016010	21	1	Northern Strait of Georgia	11	-124.727	49.707	2016	9	23	19:08:00	Daylight	SCOR VNH	0.56	236	286	0	296	61.32	6.11008	8.45128	0.17575	1.40626	56.5988	5.94284	0	0.16047	0	0	0.2531	0	0.06993	1.95695	0	0.07436	2.07906	10.6301	0.03757	6.96804	3.42434	0.15362	0	2.19542	106.688
IOS2016010002801	IOS2016010	28	1	Northern Strait of Georgia	CPF2	-124.515	49.459	2016	9	24	01:28:00	Night	SCOR VNH	0.56	236	305	0	315	61.89	13.6251	4.04385	0.36566	35.2705	51.1281	5.19734	0	0.56552	0	0	1.7565	0	0.23577	2.67733	0	0.08951	0.97412	5.95638	0	3.63995	2.69512	0	0	0.61752	128.838
IOS2016010003401	IOS2016010	34	1	Central Strait of Georgia	CPF1	-124.086	49.366	2016	9	24	07:03:00	Daylight	SCOR VNH	0.56	236	235	0	245	49.38	4.87282	4.59263	1.43528	0.56173	26.2317	2.71034	0	0.43953	0	0	9.90259	0	0.19509	3.36088	0	0.02835	1.32793	5.54718	0	1.07962	5.98623	0	0	0.27468	68.5466
IOS2016010004001	IOS2016010	40	1	Northern Strait of Georgia	24	-124.103	49.505	2016	9	24	10:22:00	Daylight	SCOR VNH	0.56	236	417	0	427	82.54	7.79259	3.39941	0.35543	6.89059	46.01	3.06929	0.13327	1.3466	0	0	2.93604	0.00024	0.26984	1.2967	0	0.13715	0.75553	4.98182	0	1.46386	0.3952	0	0	0.64518	81.8787
IOS2016010004101	IOS2016010	41	1	Central Strait of Georgia	28	-123.756	49.402	2016	9	24	12:04:00	Daylight	SCOR VNH	0.56	236	123	0	133	24.45	6.87117	18.8983	2.38358	1.15632	50.6006	5.14513	0	0.70888	0	0	84.2932	0	0.12302	8.01309	0	0	2.74794	7.1362	1.98937	0.55542	5.49694	0	0	0.19166	196.311
IOS2016010004801	IOS2016010	48	1	Central Strait of Georgia	GEO1	-123.743	49.251	2016	9	24	16:10:00	Daylight	SCOR VNH	0.56	236	393	0	403	75.16	7.85524	4.52984	0.33057	3.81445	24.4395	2.0862	0	1.02687	0	0	0.13837	0.00027	0.1141	4.29803	0	0.13997	0.69636	8.35338	0	2.23805	3.55774	0	0	0.58684	64.2057
IOS2016010004901	IOS2016010	49	1	Central Strait of Georgia	40	-123.614	49.144	2016	9	24	17:33:00	Daylight	SCOR VNH	0.56	236	131	0	141	27.57	7.43562	14.3338	0.88653	0.13058	19.4482	1.36727	0	0.71803	0	0	0.8042	0	0.04643	4.34095	0	0.05803	1.52258	1.53935	0.00186	0.04933	4.84149	0	0	0.52332	58.0476
IOS2016010005301	IOS2016010	53	1	Central Strait of Georgia	38	-123.44	49.2	2016	9	24	19:45:00	Daylight	SCOR VNH	0.56	236	300	0	310	64.91	8.70466	19.055	0.12703	1.7168	32.1867	1.14511	0	1.18626	0	0	4.96377	0	0.05916	13.3494	0	0	0.5707	6.66523	0.00631	1.71807	2.74504	0	0	0.27213	94.4714
IOS2016010005701	IOS2016010	57	1	Central Strait of Georgia	41	-123.372	49.055	2016	9	24	22:22:00	Night	SCOR VNH	0.56	236	231	0	241	46.01	3.87394	10.5247	0.54992	2.8202	35.7885	3.76571	0	2.95544	0	0	17.6931	0	0.13075	6.1754	0.02808	0.06825	1.64927	4.91806	0.08447	2.3674	3.36318	0.06086	0	0.09106	96.9082
HAK2016096000401	HAK2016096	4	1	Northern Strait of Georgia	QU39	-125.099	50.031	2016	10	24	10:19:00	Daylight	Bongo VNH	0.5	250	262	0	265	46.76	5.69204	6.85303	0.08376	1.46792	10.2195	0.48944	0	0.73362	0	0	24.0192	0	0.35449	0.91531	0	0	0.15434	0.53379	0	1.6313	0.83148	0	0	0.1361	54.1153
IOS2016071003401	IOS2016071	34	1	Central Strait of Georgia	41	-123.37	49.054	2016	11	1	10:17:00	Daylight	SCOR VNH	0.56	236	227	0	240	54.33	2.47377	4.51905	0.25025	0.3486	14.3638	1.38298	0	1.4018	0	0.02312	0.5038	0	0.47532	1.79054	0	0.42316	0.92732	4.71195	0	0.50175	1.60206	0	0	0.33546	36.0347
IOS2016071003801	IOS2016071	38	1	Central Strait of Georgia	40	-123.612	49.142	2016	11	1	13:30:00	Daylight	SCOR VNH	0.56	236	143	0	153	32.91	2.41872	3.40589	0.1439	0.99502	10.0989	0.60889	0	0.82954	0	0.07633	7.01064	0	0.21537	2.65695	0	0	0.65954	3.59769	0.00875	0.02066	1.48769	0	0	0.24096	34.4754
IOS2016071004101	IOS2016071	41	1	Central Strait of Georgia	38	-123.439	49.199	2016	11	1	16:00:00	Daylight	SCOR VNH	0.56	236	297	0	308	60.16	2.9601	0.76253	0.33383	0.93184	13.1383	0.44574	0	1.07534	0	0	0	0	0.20054	4.11836	0	0.12766	0.63128	5.70213	1.61702	1.33379	2.47573	0	0	0.24318	36.0974
IOS2016071004401	IOS2016071	44	1	Central Strait of Georgia	GEO1	-123.741	49.25	2016	11	2	19:35:00	Night	SCOR VNH	0.56	236	212	0	406	104.1	4.74006	1.19713	0.38639	2.60703	8.84434	0.32436	0	0.80692	0	0	34.6359	0	0.35658	2.22421	0	1.488	0.5398	4.99404	0	2.09203	3.17157	0	0	0.33587	68.7442
IOS2016071005301	IOS2016071	53	1	Central Strait of Georgia	28	-123.753	49.402	2016	11	2	18:33:00	Daylight	SCOR VNH	0.56	236	117	0	135	26.17	6.9041	0.99991	0.37906	0.47306	14.4597	1.12031	0	0.38861	0	0	36.4615	0.06878	0.64807	0.7413	0.85594	0.21169	0.91708	2.34773	0	0.01299	6.15514	0	0	0.2577	73.4027
IOS2016071006501	IOS2016071	65	1	Northern Strait of Georgia	14	-124.987	49.882	2016	11	3	23:26:00	Night	SCOR VNH	0.56	236	230	0	315	65.82	6.10346	6.53321	0.14515	2.56112	17.9703	1.37899	0	0.40425	0	0	18.4678	0	1.0618	4.07005	0	3.10027	0.4747	6.61197	0	0.21489	4.26709	0	0	0.6065	73.9715
IOS2016071006901	IOS2016071	69	1	Northern Strait of Georgia	CPF2	-124.496	49.466	2016	11	4	05:17:00	Night	SCOR VNH	0.56	236	273	0	301	89.95	7.62446	3.65543	0.50175	2.0904	16.5669	0.93947	0	1.12262	0	0	79.6207	0	0.28745	2.45292	0	0.05926	0.5436	3.75675	0	0.80367	1.83412	0	0	0.70059	122.56
IOS2016071007501	IOS2016071	75	1	Central Strait of Georgia	CPF1	-124.086	49.367	2016	11	4	11:09:00	Daylight	SCOR VNH	0.56	236	228	0	232	58.76	5.57733	1.19564	0.17285	2.08614	15.9976	1.06718	0	0.4953	0	0	20.9292	0	0.40299	3.32887	0.19401	0.17904	1.02624	2.59769	0	0.21293	3.15044	0.08016	0	0.75433	59.448
HAK2016096000501	HAK2016096	5	1	Northern Strait of Georgia	QU39	-125.099	50.031	2016	11	10	09:50:00	Daylight	Bongo VNH	0.5	250	253	0	265	45.01	3.06599	0.90815	0.01933	0.64697	29.7058	0.70627	0	0.10113	0	0	15.0678	0	0.53606	1.43435	0	2.51944	0.28353	2.27505	0.35548	0.74464	0.72517	0	0	1.44066	60.5358
HAK2016096000901	HAK2016096	9	1	Northern Strait of Georgia	QU39	-125.099	50.031	2016	12	5	13:29:00	Daylight	Bongo VNH	0.5	250	237	0	265	41.95	1.44458	2.60425	0.00843	0.79857	7.38459	0.22191	0	0.30036	0	0	0.06198	0	0.11366	3.598	0	1.15137	0.04882	0.49583	0.00687	0.27843	0.62551	0	0	0.39514	19.5383
HAK2016096001001	HAK2016096	10	1	Northern Strait of Georgia	QU39	-125.099	50.031	2016	12	14	10:00:00	Daylight	Bongo VNH	0.5	250	237	0	265	42.67	1.63815	0.43065	0.00656	0.22803	2.30065	0.18705	0	0.02667	0	0	1.85376	0	0.00506	0.96601	0	0	0.03493	0.37122	0	0.1289	0.09562	0	0	0.30392	8.57718
HAK2017097000101	HAK2017097	1	1	Northern Strait of Georgia	QU39	-125.099	50.031	2017	1	5	11:30:00	Daylight	Bongo VNH	0.5	250	235	0	265	43.67	2.37692	1.30726	0.00095	1.10876	3.58083	0.22474	0	0.14426	0	0	1.50951	0	0	0.28139	0	0.10442	0.04095	0.42134	0	0.34348	0.48088	0	0	0.57125	12.4969
HAK2017097000701	HAK2017097	7	1	Northern Strait of Georgia	QU39	-125.099	50.031	2017	1	24	12:39:00	Daylight	Bongo VNH	0.5	250	251	0	265	45.9	1.75164	0.52153	0.00363	0.61482	3.72486	0.25419	0	0.18684	0	0.03704	7.56774	0	0	0.09673	0	0	0.02623	1.02832	0	0.27521	0.27799	0	0	0.28541	16.6522
HAK2017097000801	HAK2017097	8	1	Northern Strait of Georgia	QU39	-125.099	50.031	2017	2	2	12:29:00	Daylight	Bongo VNH	0.5	250	245	0	265	45.35	0.68798	0.41804	0.01259	0.5586	3.98376	0.326	0	0.13892	0	0	1.23959	0	0.40335	0.19052	0	0	0.10144	0.34575	0.00476	0	0.49306	0	0	1.43703	10.3414
UBC9999099000101	UBC9999099	1	1	Central Strait of Georgia	S4-1.5	-123.667	49.25	2017	2	14	16:45:00	Daylight	Bongo VNH	0.5	250	324	0	350	63.67	2.52552	0.39878	0.18298	1.31351	10.9872	0.96552	0	0.46176	0	0	2.17177	0.0479	0.13168	0.11937	0	0.0344	0.08354	0.92477	0.00905	1.14728	0.2626	0	0	0.06534	21.8329
IOS2017001011701A	IOS2017001	117	1	Central Strait of Georgia	42	-123.437	49.029	2017	2	19	16:23:00	Daylight	Bongo VNH	0.56	236	309	0	318	80.25	1.27103	0.46977	0.13701	0.85309	3.5381	0.59771	0	0.43614	0	0	0.00259	0.10118	0.14277	0.5108	0	3.97496	0.15999	1.71963	0	1.12812	0.15153	0.23925	0	0.54818	15.9818
IOS2017001012201	IOS2017001	122	1	Central Strait of Georgia	GEO1	-123.749	49.251	2017	2	19	21:01:00	Night	Bongo VNH	0.56	236	393	0	400	76.27	2.23417	0.2337	0.5151	1.57349	7.7448	1.20311	0	0.6359	0	0	0.63102	0.38494	0.23245	1.73678	0	1.19811	0.23621	2.28032	0	2.16337	1.67405	0	0	1.25572	25.9332
IOS2017001012301A	IOS2017001	123	1	Central Strait of Georgia	27	-123.8	49.319	2017	2	19	22:01:00	Night	Bongo VNH	0.56	236	338	0	344	75.27	3.11258	1.25097	0.09574	2.20185	5.57397	1.0866	0.01594	0.66959	0	0	1.31412	0.10575	0.18791	0.46632	0	0.45689	0.24139	2.31062	0	1.80826	0.74904	0	0	0.1882	21.8357
IOS2017001012601	IOS2017001	126	1	Northern Strait of Georgia	CPF2	-124.5	49.467	2017	2	20	02:43:00	Night	Bongo VNH	0.56	236	315	0	325	66.54	3.49625	0.73946	0.34615	3.4062	5.81603	1.25269	0.08266	0.37872	0	0	0.38184	0.20694	0.44965	1.08559	0	0	0.42388	3.29787	0.36549	0.94199	0.77788	0	0	1.30532	24.7546
IOS2017001012801A	IOS2017001	128	1	Northern Strait of Georgia	12	-124.685	49.728	2017	2	20	05:30:00	Night	Bongo VNH	0.56	236	342	0	353	74.07	0.97205	0.7027	0.31433	0.70556	6.0732	1.50136	0	0.28352	0.00432	0	2.88527	0.18738	0.36506	0.17907	0	0.8978	0.30475	1.77238	0	0.05508	0.51842	0	0	1.74008	19.4623
IOS2017001013101	IOS2017001	131	1	Northern Strait of Georgia	14	-124.994	49.885	2017	2	20	08:34:00	Daylight	Bongo VNH	0.56	236	303	0	313	69.48	4.18537	0.34249	0.17908	0.78415	7.59897	1.73063	0	0.36269	0	0	1.48017	0.06218	0.84882	0.23702	0	1.1979	0.33897	2.89234	0	0.33668	0.26597	1.10535	0	0.50014	24.4489
IOS2017001013501	IOS2017001	135	1	Central Strait of Georgia	CPF1	-124.085	49.365	2017	2	20	18:12:00	Daylight	Bongo VNH	0.56	236	236	0	242	49.63	2.90147	0.64609	0.25842	3.43977	6.48962	2.83929	0	0.84626	0	0	16.5747	0.11282	0.5184	0.58707	0	2.65464	0.46939	3.74612	0	2.52291	1.10901	0	0	0.2947	46.0106
HAK2017097001001	HAK2017097	10	1	Northern Strait of Georgia	QU39	-125.099	50.031	2017	2	23	10:24:00	Daylight	Bongo VNH	0.5	250	245	0	265	44.36	1.70424	0.03805	0	0.48134	5.27179	0.29547	0	0.56808	0	0	0.87492	0.00902	0.51523	0.31109	0	0.1028	0.00478	0.27051	0	0.02146	0.00541	0.01154	0	0.21258	10.6983
IOS2017007000501	IOS2017007	5	1	Central Strait of Georgia	41	-123.372	49.054	2017	3	6	16:40:00	Daylight	SCOR VNH	0.56	236	235	0	245	58.17	1.69159	0.55835	0.57399	0.83145	4.94292	1.31044	0	0.30084	0	0	0.64177	0.27023	0.38729	0.5334	0	1.20398	0.31142	2.07702	0.41918	0.70139	0.57761	14.6275	0	0.80215	32.7625
IOS2017007000701	IOS2017007	7	1	Central Strait of Georgia	GEO1	-123.75	49.251	2017	3	8	08:19:00	Daylight	SCOR VNH	0.56	236	389	0	400	87.18	2.37887	0.37829	0.63765	1.03025	4.72081	0.95825	0	0.33824	0	0	0.15269	0.34917	0.1281	0.96224	0	0.25327	0.13624	2.37119	0.57114	1.75731	0.59991	0.90527	0	1.23336	19.8622
IOS2017007001001	IOS2017007	10	1	Central Strait of Georgia	38	-123.441	49.201	2017	3	8	10:29:00	Daylight	SCOR VNH	0.56	236	289	0	300	69.17	3.01865	0.62056	0.32463	1.57479	7.32371	1.78557	0	0.24288	0	0	0.01111	1.71663	0.36085	0.2253	0	0.40292	0.19958	2.18823	0.35993	1.19184	0.39295	4.6744	0	0.39647	27.011
HAK2017097001401	HAK2017097	14	1	Northern Strait of Georgia	QU39	-125.099	50.031	2017	3	9	09:32:00	Daylight	Bongo VNH	0.5	250	242	0	265	51.69	0.98666	0.68137	0.61493	0.59221	4.18071	0.29703	0	0.20313	0	0	0.04149	0.10756	0.28052	0.20182	0	0.1153	0.01177	0.66861	0.01114	0.86825	0.05262	0.04953	0	0.19701	10.1617
HAK2017097001501	HAK2017097	15	1	Northern Strait of Georgia	QU39	-125.099	50.031	2017	3	14	10:05:00	Daylight	Bongo VNH	0.5	250	244	0	265	44.39	1.08673	0.53927	0.00328	0.55192	6.84963	0.53608	0	0.18923	0	0	0	0.01239	0.49299	0.0856	0	0.03154	0.02836	0.72088	0	0	0.65781	0	0	0.15715	11.9429
IOS2017007002801	IOS2017007	28	1	Central Strait of Georgia	38	-123.437	49.197	2017	3	20	13:18:00	Daylight	SCOR VNH	0.56	236	290	0	300	56.53	1.75482	0.38068	1.21865	0.9006	8.79452	1.85386	0	0.81727	0	0	0.03509	1.49689	0.10246	0.24188	0	1.61917	0.24759	2.55015	0.86405	0.86715	0.67326	4.11194	0	0.48202	29.012
IOS2017007003001	IOS2017007	30	1	Central Strait of Georgia	40	-123.613	49.141	2017	3	20	14:31:00	Daylight	SCOR VNH	0.56	236	135	0	146	33.11	0	0.21758	4.97367	0.64512	8.90688	1.48026	0	0.22996	0	0	2.04859	0.40048	0.45184	0	0	0	0.26213	5.37361	0.00619	0.24029	0.86197	2.31954	0	0.14084	28.5589
IOS2017007003301	IOS2017007	33	1	Central Strait of Georgia	GEO1	-123.749	49.25	2017	3	20	16:20:00	Daylight	SCOR VNH	0.56	236	390	0	400	89.5	5.7743	0.59522	3.3609	0.60842	15.1339	1.26069	0	0.28156	0	0	2.49418	0.70425	0.55347	1.88414	0	0.18257	0.27744	1.80023	1.09151	2.97855	3.31441	3.61546	0	0.17414	46.0854
IOS2017007004001	IOS2017007	40	1	Northern Strait of Georgia	22	-124.273	49.672	2017	3	21	13:43:00	Daylight	SCOR VNH	0.56	236	343	0	353	76.44	3.65254	0.18998	2.7829	1.10296	8.59443	1.05478	0	0.18169	0	0	3.41083	0.66248	2.85505	0.09466	0	0.11029	0.26793	3.67557	0	1.60282	0.68865	4.01884	0	4.78439	39.7308
IOS2017007004401	IOS2017007	44	1	Northern Strait of Georgia	CPF2	-124.502	49.469	2017	3	25	09:29:00	Daylight	SCOR VNH	0.56	236	315	0	325	66.75	4.5567	0.49905	1.76094	2.41983	9.0411	3.73069	0	0.27854	0	0	0.46309	7.63717	0.2735	0.56343	0	3.28899	0.28133	5.98052	0.04502	1.08513	1.24165	0.09366	0	1.50725	44.7476
HAK2017097002001	HAK2017097	20	1	Northern Strait of Georgia	QU39	-125.099	50.031	2017	4	3	09:02:00	Daylight	Bongo VNH	0.5	250	241	0	265	44.96	0.29359	1.51171	6.42889	2.65222	7.21797	1.09778	0	0.18683	0	0	0.55374	4.62056	0.19644	0.06257	0	0.16815	0.01083	0.5694	0	1.5783	5.36655	0.62633	0	5.51344	38.6553
IOS2017063005501	IOS2017063	55	1	Central Strait of Georgia	41	-123.371	49.055	2017	4	11	04:49:00	Night	SCOR VNH	0.56	236	227	0	241	56.08	1.44079	0.72986	1.62214	6.28588	12.76	2.43881	0	0.36205	0	0	3.46805	1.462	0.85021	0.17275	0	5.18469	0.48821	4.51926	0.86733	1.89272	0.89871	2.99001	0	0.98777	49.4213
IOS2017063006101	IOS2017063	61	1	Central Strait of Georgia	40	-123.614	49.144	2017	4	11	08:10:00	Daylight	SCOR VNH	0.56	236	128	0	138	27.97	0.23597	1.13071	3.69265	6.7208	20.5752	6.49885	0	0.124	0	0	4.50955	3.29495	1.13607	0.91848	0	0.52341	0.97842	4.4848	0.08969	1.06972	0.13729	2.85005	0	1.09317	60.0637
IOS2017063006601	IOS2017063	66	1	Central Strait of Georgia	38	-123.44	49.2	2017	4	11	10:28:00	Daylight	SCOR VNH	0.56	236	297	0	307	63.84	5.97744	0.46155	1.35498	7.0958	13.6014	2.73106	0	0.55765	0	0	1.17509	0.73013	0.33584	0.08687	0	0.35621	0.29995	3.96742	0.04571	0.64428	0.2782	9.62406	0	0.21891	49.5425
IOS2017063007201	IOS2017063	72	1	Central Strait of Georgia	GEO1	-123.747	49.25	2017	4	11	13:45:00	Daylight	SCOR VNH	0.56	236	390	0	400	76.37	3.9073	0.41142	1.09133	4.93505	13.7905	2.97684	0	0.3769	0	0.13157	1.35341	1.07818	0.83551	0.08433	0	1.07607	0.31258	2.75501	1.91338	3.0908	0.6953	2.01796	0	2.63129	45.4647
IOS2017063008001	IOS2017063	80	1	Central Strait of Georgia	28	-123.756	49.403	2017	4	11	17:57:00	Daylight	SCOR VNH	0.56	236	125	0	136	27.56	1.66437	0.79419	7.61884	9.06532	25.0369	2.63943	0	0.40341	0	0	1.24876	2.64695	13.9448	0.61132	0	0.75762	0.76819	2.41509	0.04459	1.18433	1.06459	7.83189	0	1.05558	80.7962
IOS2017063008101	IOS2017063	81	1	Northern Strait of Georgia	24	-124.1	49.505	2017	4	11	19:51:00	Daylight	SCOR VNH	0.56	236	415	0	425	81.74	3.73869	0.439	3.96861	4.10881	11.4179	1.94366	0	0.03702	0	0.04282	0.33198	1.06361	4.76672	0.75673	0	0.15218	0.39462	0.52459	0.0301	2.73904	0.87203	1.87913	0	0.51842	39.7257
IOS2017063008801	IOS2017063	88	1	Central Strait of Georgia	CPF1	-124.085	49.367	2017	4	11	22:59:00	Night	SCOR VNH	0.56	236	235	0	245	50.64	10.2054	0.7256	9.20771	24.7556	41.6386	4.98146	0	1.004	0	0	1.70104	2.73892	22.218	0.88452	0	1.41311	0.75729	3.703	3.90749	4.51853	1.98855	0.04147	0	2.54163	138.932
IOS2017063009601	IOS2017063	96	1	Northern Strait of Georgia	CPF2	-124.504	49.469	2017	4	12	06:04:00	Daylight	SCOR VNH	0.56	236	314	0	325	63.5	4.53543	1.47272	4.75436	15.6503	29.762	4.06134	0	0.28585	0	0.05512	5.30394	3.18188	4.47496	0.87488	0	0.37181	1.53358	4.37922	0.03931	1.4109	1.37071	4.84928	0	12.8874	101.255
IOS2017063010501	IOS2017063	105	1	Northern Strait of Georgia	11	-124.723	49.707	2017	4	12	11:41:00	Daylight	SCOR VNH	0.56	236	290	0	300	56.31	3.23921	3.52043	8.34829	23.0037	39.3171	3.25057	0	0.20689	0	0.11437	8.37357	5.82242	2.50954	2.17688	0	2.73114	0.87654	6.72847	0.01455	2.23214	9.94353	10.9483	0	0.46315	133.821
IOS2017063012201	IOS2017063	122	1	Northern Strait of Georgia	22	-124.272	49.67	2017	4	13	01:47:00	Night	SCOR VNH	0.56	236	342	0	352	75.51	5.56086	0.5332	14.5239	2.56649	15.5898	2.82311	0	0.14324	0	0.04635	1.22192	3.13508	5.7711	4.17145	0	0.77035	0.575	1.24169	0.02319	0.42164	2.6272	0.14812	0	2.2338	64.1275
HAK2017097002501	HAK2017097	25	1	Northern Strait of Georgia	QU39	-125.099	50.031	2017	4	21	11:07:00	Daylight	Bongo VNH	0.5	250	252	0	265	46.2	0.57727	1.31731	2.22697	2.67935	20.0733	2.09789	0.02597	0.37992	0	0.07576	1.43031	1.63464	2.5503	7.7684	0	1.01363	0.03117	0.55411	0	0.24416	0.58052	3.45628	0	5.39255	54.1098
IOS2017047000301	IOS2017047	3	1	Central Strait of Georgia	GEO1	-123.75	49.25	2017	4	22	13:58:00	Daylight	SCOR VNH	0.56	236	395	0	405	82.7	2.5925	0.22536	1.45978	6.324	14.0977	2.1438	0	0.23937	0	0	2.76314	2.01875	1.11593	0.71515	0	0.39553	0.29794	1.94631	0.308	0.89062	1.06022	5.99517	0	2.91809	47.5074
IOS2017047001301	IOS2017047	13	1	Northern Strait of Georgia	11	-124.723	49.707	2017	4	23	12:33:00	Daylight	SCOR VNH	0.56	236	293	0	303	61.49	15.6643	0.95722	3.0629	16.8987	35.1252	1.66781	0	0.81288	0	0.2846	7.6059	2.05139	2.27315	7.95678	0	1.68191	0.70235	6.71328	0	1.25107	3.65132	1.90905	0	2.89588	113.166
IOS2017047001501	IOS2017047	15	1	Northern Strait of Georgia	22	-124.271	49.67	2017	4	23	16:05:00	Daylight	SCOR VNH	0.56	236	347	0	357	70.89	3.02441	0.65747	4.62725	5.9455	21.2263	2.28429	0	0.33381	0.01806	0.23778	20.3218	2.40795	15.7937	8.48745	0	1.57541	0.39362	2.80321	0.1638	0.7421	6.07335	0.54671	0	1.85584	99.5198
UBC9999099000201	UBC9999099	2	1	Central Strait of Georgia	S4-1.5	-123.667	49.25	2017	5	1	11:25:00	Daylight	Bongo VNH	0.5	250	349	0	386	68.41	8.37305	0.72534	0.84245	10.6768	13.8454	1.97988	0	0.57349	0	0.05116	6.53472	0.69433	0.12162	2.49804	0	3.7398	0.06642	2.6195	0	2.06847	0.23856	0.05987	0	1.37752	57.0864
UBC9999099000301	UBC9999099	3	1	Central Strait of Georgia	S4-1.5	-123.667	49.25	2017	5	9	10:36:00	Daylight	Bongo VNH	0.5	250	326	0	370	64.07	0.17793	0	0	0	0.00081	0.00094	0	0	0	0.16182	0.01016	0	0	1.04948	0	0.04901	0.00018	0	0	0	0	0	0	0.03122	1.48155
UBC9999099000401	UBC9999099	4	1	Central Strait of Georgia	S4-1.5	-123.667	49.25	2017	5	9	10:36:00	Daylight	Bongo VNH	0.5	250	326	0	370	64.07	1.78242	0.42095	0	0.61573	0.03446	0.00012	0	0.01639	0	0	0.79991	0	0	0.40799	0	0.28251	4e-05	0	0	0.0219	0.01779	0.33487	0	0.10472	4.8398
UBC9999099000501	UBC9999099	5	1	Central Strait of Georgia	S4-1.5	-123.667	49.25	2017	5	9	10:36:00	Daylight	Bongo VNH	0.5	250	326	0	370	64.07	0.48072	0.02959	0	6.29873	3.16351	0.01054	0	0.26221	0	0	7.96416	0.34072	0	0	0	0.0437	0	0.0999	0.00225	0.12736	0.07304	0.74468	0	0.76454	20.4057
UBC9999099000601	UBC9999099	6	1	Central Strait of Georgia	S4-1.5	-123.667	49.25	2017	5	9	10:36:00	Daylight	Bongo VNH	0.5	250	326	0	370	64.07	0.78976	0.05919	0.02997	0.09802	5.17537	0.2595	0	0.07124	0	0	0.92755	0.13267	0	0	0	0.0216	0.02173	1.52333	0	0.07517	0.20977	0	0	0.11712	9.51199
UBC9999099000701	UBC9999099	7	1	Central Strait of Georgia	S4-1.5	-123.667	49.25	2017	5	9	10:36:00	Daylight	Bongo VNH	0.5	250	326	0	370	64.07	0	0.02959	0.10136	0	0.11983	0.2213	0	0.00137	0	0	0.01614	0	0	0	0	0	0.03152	0.0874	0.00272	0.02685	0.09552	0	0	0	0.7336
IOS2017026001201	IOS2017026	12	1	Central Strait of Georgia	GEO1	-123.743	49.246	2017	5	9	12:06:00	Daylight	SCOR VNH	0.56	236	390	0	400	95.54	5.44558	1.47747	1.30117	8.73908	10.9713	1.96944	0	0.65995	0	0.16311	13.5103	1.91698	0.53858	6.39649	0	2.19688	0.57504	5.35901	0.55065	3.38852	8.03978	0.33027	0	4.21368	77.7432
IOS2017026002401	IOS2017026	24	1	Northern Strait of Georgia	22	-124.274	49.67	2017	5	10	12:50:00	Daylight	SCOR VNH	0.56	236	343	0	353	77.16	9.75635	1.72952	1.03285	6.12858	10.7749	1.65806	0	0.59958	0	0.31302	5.26947	0.57025	1.60912	17.3484	0	1.20626	0.35967	2.44115	0.37275	0.99533	2.32659	4.23856	0	3.64476	72.3752
IOS2017026003001	IOS2017026	30	1	Northern Strait of Georgia	11	-124.724	49.706	2017	5	11	12:49:00	Daylight	SCOR VNH	0.56	236	280	0	290	64.6	5.54798	4.32384	3.47808	19.0811	15.0843	1.22849	0	2.23802	0	0.05418	91.6368	1.17369	1.25623	23.3014	0	1.6852	0.41849	5.38948	0.07767	3.41598	12.1362	8.69893	0	13.1549	213.381
IOS2017048000301	IOS2017048	3	1	Central Strait of Georgia	GEO1	-123.753	49.257	2017	5	21	12:55:00	Daylight	SCOR VNH	0.56	236	392	0	405	84.07	4.8531	2.37056	0.68256	8.00647	6.58024	1.11512	0	0.68324	0.00761	0.01494	15.0849	0.04864	0.45677	4.33233	0	0.8619	0.2296	1.51113	0.23953	2.57638	3.20852	2.24134	0	1.73371	56.8386
IOS2017048001101	IOS2017048	11	1	Northern Strait of Georgia	11	-124.725	49.707	2017	5	22	11:18:00	Daylight	SCOR VNH	0.56	236	290	0	289	60.71	3.46236	0.75684	1.19736	18.7625	8.14574	0.99791	0	1.31246	0	0.08539	7.87224	0.31709	0.91926	9.73325	0	4.16702	0.28106	1.95026	0.01442	4.41804	2.08203	2.51827	0	4.01112	73.0046
IOS2017048001301	IOS2017048	13	1	Northern Strait of Georgia	22	-124.271	49.666	2017	5	22	14:33:00	Daylight	SCOR VNH	0.56	236	245	0	255	51.85	4.12883	4.10635	1.51489	8.89914	7.1443	1.87271	0	0.35117	0	1.50226	23.1577	0.03472	2.17735	13.2702	0	0.29439	1.26593	3.71534	0.7092	2.53339	4.85091	3.48812	0	1.9833	87.0002
IOS2017005016501	IOS2017005	165	1	Northern Strait of Georgia	11	-124.725	49.707	2017	6	2	18:02:00	Daylight	Bongo VNH	0.56	236	290	0	298	50.47	12.7321	8.05751	1.52779	23.9263	18.162	2.05429	0	2.74651	0	0	1.71393	0.37983	1.06518	13.1525	0	8.07371	0.76185	4.66653	0.13878	5.49975	12.4272	8.8511	0	3.4638	129.401
IOS2017005016701	IOS2017005	167	1	Northern Strait of Georgia	CPF2	-124.501	49.468	2017	6	2	20:48:00	Daylight	Bongo VNH	0.56	236	315	0	321	62.81	22.264	10.3582	0.58091	15.6131	18.1592	7.77621	0.08757	2.66149	0	0.05572	19.7946	0.55119	1.72609	3.17299	0	0.23553	0.94232	4.45279	1.71607	3.815	5.91689	3.06158	0	5.72848	128.67
IOS2017005017101	IOS2017005	171	1	Northern Strait of Georgia	22	-124.273	49.672	2017	6	3	02:41:00	Night	Bongo VNH	0.56	236	348	0	354	68.05	2.89199	2.50163	2.62019	6.52212	6.79404	2.06474	0	0.88478	0.01881	0.23071	4.47431	0.86246	2.56	19.1178	0.00661	0.49264	0.68617	2.76033	0.28305	0.97974	8.81234	5.51	0	3.92146	74.996
IOS2017005017301	IOS2017005	173	1	Northern Strait of Georgia	24	-124.101	49.505	2017	6	3	04:50:00	Daylight	Bongo VNH	0.56	236	419	0	423	81.32	9.78198	2.53265	3.56768	12.9091	8.29179	2.58737	0	0.22611	0.11018	0.17074	4.73187	0.30533	11.4652	7.71973	0	0.02743	0.6844	4.40974	1.88531	1.18718	7.60231	0.8064	0	6.70438	87.7069
IOS2017005017501	IOS2017005	175	1	Central Strait of Georgia	28	-123.756	49.401	2017	6	3	06:58:00	Daylight	Bongo VNH	0.56	236	130	0	135	21.45	2.46154	5.66788	4.4618	3.35758	11.8566	5.5956	0	1.5918	0	0	231.798	0.55011	4.61874	24.1375	0	0.24168	2.11661	1.19347	0.10741	1.27702	4.72821	24.2779	0	19.9877	350.027
IOS2017005017801	IOS2017005	178	1	Central Strait of Georgia	GEO1	-123.751	49.252	2017	6	3	10:00:00	Daylight	Bongo VNH	0.56	236	390	0	400	76.3	10.6946	1.20535	2.8794	11.9619	9.97192	2.4996	0	0.94406	0	0.04587	6.26633	0.02385	0.67439	6.85964	0	2.02005	0.85692	2.88546	0.0302	2.24609	7.50065	0.71177	0	3.68813	73.9661
IOS2017005018101	IOS2017005	181	1	Central Strait of Georgia	38	-123.442	49.2	2017	6	3	13:11:00	Daylight	Bongo VNH	0.56	236	294	0	306	51.03	2.03998	4.72059	1.90689	9.55341	16.1193	3.54526	0	1.39948	0.70233	0	32.2314	0.34822	7.9815	7.60054	0	3.57967	0.92353	6.12424	1.94064	3.65629	4.2132	4.13748	0	9.48682	122.211
IOS2017005018301	IOS2017005	183	1	Central Strait of Georgia	41	-123.375	49.051	2017	6	3	15:04:00	Daylight	Bongo VNH	0.56	236	232	0	245	43.56	17.4119	26.0924	5.8339	2.86662	20.8188	3.56263	0	8.83499	0.08815	0.54169	88.9	1.31794	3.33224	8.07094	0	1.11295	1.82302	7.87971	0.10579	4.50762	10.7695	10.1374	0	5.29238	229.301
IOS2017007006801	IOS2017007	68	1	Central Strait of Georgia	GEO1	-123.751	49.25	2017	6	5	18:44:00	Daylight	SCOR VNH	0.56	236	390	0	400	81.65	5.25799	2.19457	0.75435	16.8528	12.0522	4.3763	0	0.74272	0	0.04287	3.84728	0.70055	1.55199	5.66699	0	0.12002	0.83838	4.42866	0.08578	2.37588	31.1919	0.24507	0	19.182	112.508
IOS2017007007801	IOS2017007	78	1	Northern Strait of Georgia	11	-124.725	49.706	2017	6	6	16:23:00	Daylight	SCOR VNH	0.56	236	275	0	290	96.6	24.6791	0.53355	3.18578	10.5948	14.18	1.99763	0	0.91561	0.0265	0.013	3.55414	0.22836	2.42484	8.1245	0	0.74213	0.75473	3.18012	0.24041	3.70285	4.36377	2.21989	0	4.34089	90.0026
IOS2017007008001	IOS2017007	80	1	Northern Strait of Georgia	22	-124.269	49.67	2017	6	7	08:07:00	Daylight	SCOR VNH	0.56	236	335	0	353	70.13	2.80621	4.23675	2.69287	8.71653	11.7433	3.69489	0	1.08598	0.09126	3.90817	4.17744	0.43348	4.32203	8.41784	0	0.28747	1.10826	2.89291	4.25852	1.7204	4.92115	0.57298	0	4.93777	77.0262
PBS2017032000101	PBS2017032	1	1	Central Strait of Georgia	HW29	-123.347	49.342	2017	6	21	14:00:00	Daylight	Bongo VNH	0.58	253	150	0	213	47.04	3.36735	11.6707	0.49251	0.28401	16.5009	0.98828	0	3.64082	0.69388	0.35731	52.382	1.23406	0.75646	9.03826	0	1.09694	0.68885	0.38095	0	0	4.06463	0.65609	0	1.47789	109.772
IOS2017064005701	IOS2017064	57	1	Central Strait of Georgia	GEO1	-123.748	49.25	2017	6	24	10:14:00	Daylight	SCOR VNH	0.56	236	386	0	396	83.96	2.97284	5.17822	0.69183	8.3469	6.32076	3.04601	0	1.46979	0.10672	0	0.41353	0.42758	3.98513	6.24906	0	0.29538	1.02509	4.79323	0	2.48059	3.61624	0.55383	0	1.47722	53.45
IOS2017064006501	IOS2017064	65	1	Northern Strait of Georgia	24	-124.101	49.506	2017	6	24	16:02:00	Daylight	SCOR VNH	0.56	236	415	0	422	101.99	3.66354	3.30664	0.5504	7.54047	12.2271	2.87061	0	0.38803	0	0.24022	1.66704	0.01765	0.16817	6.76784	0	0.16917	0.56024	4.54947	0	2.3478	4.64144	0.25682	0	2.56124	54.4939
IOS2017064009301	IOS2017064	93	1	Northern Strait of Georgia	14	-124.994	49.883	2017	6	25	17:45:00	Daylight	SCOR VNH	0.56	236	305	0	315	66.67	7.17564	6.95785	0.28991	16.9324	12.2129	1.99825	0	2.56211	0	0	14.7531	0.37798	0.14207	6.42763	0	0.51754	0.85839	3.34363	0.72956	2.4522	4.51778	1.31412	0	1.11858	84.6817
IOS2017064009801	IOS2017064	98	1	Northern Strait of Georgia	22	-124.272	49.669	2017	6	26	23:30:00	Night	SCOR VNH	0.56	236	342	0	350	70.05	11.7402	3.16799	1.54442	6.39398	26.9279	5.52273	0	0.51535	0	0.33565	1.93539	1.07267	1.83092	5.41164	0	0.57559	1.33757	5.33561	2.82743	3.22889	14.9399	0.41337	0	5.2583	100.315
IOS2017049000301	IOS2017049	3	1	Central Strait of Georgia	GEO1	-123.747	49.252	2017	7	12	16:15:00	Daylight	Bongo VNH	0.58	253	390	0	400	74.7	10.4525	7.06305	0.6364	13.9083	33.9711	6.64472	0	3.70297	0.03427	0.04685	30.4278	0.31325	1.32284	16.3786	0	1.43599	1.12475	10.0353	0	4.38196	34.1408	0.70616	1.86078	4.23318	182.822
HAK2017097004701	HAK2017097	47	1	Northern Strait of Georgia	QU39	-125.099	50.031	2017	7	12	08:30:00	Daylight	Bongo VNH	0.5	250	245	0	265	44.52	4.58221	13.6592	0.02243	4.93442	22.4683	1.79738	0	1.38365	0	0	14.3306	0.01572	0.10063	4.90113	0	0	0.28104	0.97754	0	1.33459	3.08895	0.37579	0	1.67547	75.929
IOS2017049001201	IOS2017049	12	1	Northern Strait of Georgia	22	-124.273	49.672	2017	7	13	14:13:00	Daylight	Bongo VNH	0.58	253	343	0	353	66.51	4.54668	0.87571	0.23287	7.48116	14.6921	5.38906	0	0.61092	0.53887	0.18343	12.0263	0.08179	0.65627	1.77146	0	0.28868	0.35797	2.55962	0	1.4129	5.64306	2.77394	0	4.3778	66.5005
IOS2017049001501	IOS2017049	15	1	Northern Strait of Georgia	11	-124.719	49.709	2017	7	13	17:15:00	Daylight	Bongo VNH	0.58	253	277	0	290	47.49	14.8242	34.5586	0.7094	15.0054	31.4697	5.76794	0	1.41503	0.01348	1.13835	37.4011	0.00042	1.23445	14.5491	0	0.78602	0.92557	6.17225	0	2.94741	5.73847	1.23902	0	3.72299	179.619
IOS2017049002801	IOS2017049	28	1	Central Strait of Georgia	41	-123.378	49.058	2017	7	14	18:13:00	Daylight	Bongo VNH	0.58	253	235	0	245	86.59	8.40039	18.5019	0.98479	1.77179	15.4374	3.58575	0	8.95942	0.05913	0	3.66232	0.2737	2.42543	12.6988	0	2.76014	0.93069	7.36899	0.05629	1.45198	15.0198	4.22672	0	1.34048	109.916
IOS2017007011501	IOS2017007	115	1	Northern Strait of Georgia	11	-124.723	49.707	2017	8	2	07:25:00	Daylight	SCOR VNH	0.56	236	280	0	290	64.45	8.1924	10.8191	0.64286	5.83583	27.0711	3.97565	0	1.30474	0.00993	0.05431	1.92707	0	0.05958	6.59761	0	0.49947	0.6808	4.24515	0	1.102	3.33189	0.34491	2.09465	1.57569	80.3647
IOS2017007011701	IOS2017007	117	1	Northern Strait of Georgia	22	-124.27	49.667	2017	8	2	13:53:00	Daylight	SCOR VNH	0.56	236	343	0	353	76.6	3.75979	2.9008	0.74794	9.59897	9.41583	2.35356	0	0.2766	0.00836	0.0164	0.00849	0.14621	0.32919	1.72502	0	0.04477	0.75671	5.14674	0.34289	0.68935	3.51201	1.21149	0	1.56012	44.5512
IOS2017007012501	IOS2017007	125	1	Central Strait of Georgia	GEO1	-123.747	49.25	2017	8	3	08:22:00	Daylight	SCOR VNH	0.56	236	390	0	400	105.73	7.72263	4.53096	0.37095	6.31685	18.2009	3.93071	0	1.64222	0	0.0331	5.7025	0.00861	0.28328	2.79051	0	0.09136	0.54914	2.28204	0.06625	5.64709	3.38314	0.23116	0	2.30424	66.0876
IOS2017007014301	IOS2017007	143	1	Central Strait of Georgia	GEO1	-123.75	49.25	2017	8	15	08:42:00	Daylight	SCOR VNH	0.56	236	390	0	400	86.64	5.08823	1.9358	0.22296	3.35425	14.9976	3.98742	0	2.22072	0.01477	0	2.60212	0.00993	1.42161	6.08033	0	0.17521	1.02442	4.86427	0.0468	1.52043	10.5503	1.9139	0	2.69751	64.7286
IOS2017007015101	IOS2017007	151	1	Northern Strait of Georgia	11	-124.724	49.704	2017	8	16	07:09:00	Daylight	SCOR VNH	0.56	236	280	0	290	69.24	12.7556	8.93825	0.03032	3.43586	17.7485	4.65546	0	1.94107	0	0	6.29678	0	0.01849	4.0416	0	1.13259	0.43072	5.83709	0	0.2357	1.77181	0.17565	0	1.82473	71.2702
IOS2017007015301	IOS2017007	153	1	Northern Strait of Georgia	22	-124.272	49.669	2017	8	16	11:36:00	Daylight	SCOR VNH	0.56	236	342	0	353	77.47	2.54034	5.50262	0.02842	10.2706	5.72625	2.5329	0	0.48018	0.00826	0.77217	0.01371	0	0.35854	2.17529	0	0.7084	0.67196	3.13928	0.39304	6.04806	1.33755	3.49658	0	3.75556	49.9597
IOS2017007017801	IOS2017007	178	1	Central Strait of Georgia	GEO1	-123.75	49.25	2017	8	28	18:47:00	Daylight	SCOR VNH	0.56	236	390	0	400	84.11	7.74545	8.86013	0.08492	4.49306	9.58685	3.34861	0	2.39686	0	0	5.23884	0	0.82482	4.82054	0	0.87813	0.78968	7.67756	1.15658	4.15027	4.55784	0.23672	0	2.24543	69.0923
IOS2017007018701	IOS2017007	187	1	Northern Strait of Georgia	11	-124.723	49.708	2017	8	29	14:52:00	Daylight	SCOR VNH	0.56	236	279	0	290	61.47	6.63738	8.4312	0.09496	2.00824	12.2093	3.61406	0	3.57586	0.06247	0	0	0.03091	1.83244	8.48928	0	0.17115	0.92892	2.56645	0	0.97641	2.04914	0.23397	0	2.59935	56.5115
IOS2017007018901	IOS2017007	189	1	Northern Strait of Georgia	22	-124.274	49.67	2017	8	30	17:05:00	Daylight	SCOR VNH	0.56	236	343	0	353	75.84	7.51055	3.1323	0.06329	9.12083	6.52932	2.20078	0	0.46387	0	0.04615	1.79469	0	1.00254	7.74915	0	0	0.71866	3.4346	0.03038	0.61387	2.06777	0	0	3.14071	49.6195
IOS2017007019301	IOS2017007	193	1	Central Strait of Georgia	28	-123.754	49.401	2017	8	31	07:42:00	Daylight	SCOR VNH	0.56	236	124	0	134	28.75	9.42609	22.1869	1.20076	0.02017	3.02839	3.94729	0	1.03485	0	0	70.3826	0.00278	3.16438	14.1304	0	0.08765	2.15129	0.80139	1.69895	0	5.28487	0	0	0.83666	139.385
IOS2017009019801	IOS2017009	198	1	Northern Strait of Georgia	14	-124.995	49.885	2017	9	9	23:00:00	Night	Bongo VNH	0.56	236	301	0	312	87.36	6.13199	4.44895	0.19385	1.43248	12.9575	2.27562	0	0.19231	0.00733	0	0.21749	0.11905	0.24468	3.40453	0	1.01637	0.36513	4.0586	0.0334	1.29979	2.38873	0.10783	0	2.13012	43.0258
IOS2017009020101	IOS2017009	201	1	Northern Strait of Georgia	11	-124.722	49.707	2017	9	10	01:12:00	Night	Bongo VNH	0.56	236	283	0	297	69.21	32.1719	11.1424	0.04772	4.94496	17.6702	3.83948	0	12.3797	0	0	39.3053	0	0.13686	6.35284	0	2.39052	0.61365	2.68169	0	1.8087	2.28146	0	0	4.49299	142.26
IOS2017009021201	IOS2017009	212	1	Northern Strait of Georgia	22	-124.273	49.67	2017	9	10	17:03:00	Daylight	Bongo VNH	0.56	236	340	0	349	78.13	5.09177	2.93828	0.02998	11.1912	7.61411	2.59703	0	0.50403	0	0.0448	24.5181	0.01792	0.49476	4.2086	0	0.92283	0.76788	2.54754	0.62255	0.94847	1.51773	0.09727	0	1.87434	68.5492
IOS2017009021901	IOS2017009	219	1	Central Strait of Georgia	GEO1	-123.745	49.247	2017	9	10	23:29:00	Night	Bongo VNH	0.56	236	384	0	399	109.1	8.05133	6.63767	0.3041	1.91499	13.0144	0.94117	0	4.31329	0	0	22.7135	0.09533	0.15721	1.25683	0	2.71916	0.43338	9.40055	0	4.34858	3.54757	0.11283	0	0.47104	80.433
IOS2017009022701	IOS2017009	227	1	Central Strait of Georgia	41	-123.371	49.053	2017	9	11	04:17:00	Night	Bongo VNH	0.56	236	225	0	236	54.26	16.117	53.7814	0.56586	0.83848	29.8713	2.73881	0	9.40656	0.00024	0	46.6842	0	0.18872	1.49413	0.72613	0.4871	1.06203	9.43605	0.0302	1.00645	3.74236	0.49004	0	0.63495	179.302
IOS2017065006201	IOS2017065	62	1	Central Strait of Georgia	GEO1	-123.748	49.25	2017	10	7	01:22:00	Night	SCOR VNH	0.56	236	390	0	398	98.26	10.6005	1.89983	0.04403	1.65275	13.9973	1.0984	0	1.72408	0	0	0.52611	0	0.0482	0.65388	0	0.52372	0.89794	2.86587	0	5.96939	0.63383	0	0	0.33291	43.4687
IOS2017065007601	IOS2017065	76	1	Northern Strait of Georgia	24	-124.1	49.505	2017	10	7	07:18:00	Daylight	SCOR VNH	0.56	236	412	0	425	92.79	5.56612	0.89886	0.79264	5.53976	6.65717	2.46232	0.01293	0.39229	0	0.03772	2.52755	1.32557	7.87394	2.94977	0	0.01509	0.95003	2.04849	2.71952	4.93372	0.85829	0.05076	0	2.92088	51.5334
IOS2017065008901	IOS2017065	89	1	Northern Strait of Georgia	CPF2	-124.499	49.467	2017	10	7	17:06:00	Daylight	SCOR VNH	0.56	236	315	0	325	65.95	8.15163	2.194	0.39788	16.5771	18.5118	1.8514	0	0.53071	0.02911	0.25929	0.00097	0	1.10629	0.61986	0	0	0.76976	2.12039	0.01747	0.51233	1.17513	0	0	2.21149	57.0365
IOS2017065009601	IOS2017065	96	1	Northern Strait of Georgia	11	-124.724	49.707	2017	10	7	22:22:00	Night	SCOR VNH	0.56	236	288	0	298	56.83	27.3556	3.7464	1.13359	2.76058	16.0965	2.56854	0	1.47809	0.04505	0	10.0469	0	7.26827	1.25616	0	0.33785	1.39734	1.60479	0	3.01164	2.51874	0.08726	0	1.00164	83.715
IOS2017065011801	IOS2017065	118	1	Northern Strait of Georgia	22	-124.271	49.67	2017	10	8	19:31:00	Daylight	SCOR VNH	0.56	236	342	0	352	67.78	13.3588	1.98506	0.19073	8.03142	10.9641	2.66105	0.08114	0.297	0	0.15491	1.41459	0	2.05464	3.19026	0	0.12925	0.81015	2.71939	0	2.15716	1.10386	0.13898	0	0.94533	52.3878
HAK2017097006801	HAK2017097	68	1	Northern Strait of Georgia	QU39	-125.099	50.031	2017	11	6	10:22:00	Daylight	Bongo VNH	0.5	250	240	0	265	44.57	1.31927	4.68795	0.00467	1.00338	7.7123	0.37314	0	0.2827	0	0	11.4427	0	0.18022	3.40588	0	0	0.43188	1.07696	0	0	0.61925	0	0	3.02822	35.5685
HAK2017097006901	HAK2017097	69	1	Northern Strait of Georgia	QU39	-125.099	50.031	2017	11	23	09:06:00	Daylight	Bongo VNH	0.5	250	234	0	265	44.41	1.70232	2.29578	0.00043	0.69894	6.5978	0.62232	0	0.33894	0	0.11313	5.75329	0	0.43882	0.48638	0	0	0.13348	1.33303	0	0.32173	1.08714	0	0	1.91886	23.8424
UBC9999099001801	UBC9999099	18	1	Central Strait of Georgia	S4-1.5	-123.667	49.25	2017	12	4	12:00:00	Daylight	Bongo VNH	0.5	250	375	0	380	55.2	1.54348	0.64764	0.02713	1.41014	6.35445	0.38388	0	0.22826	0	0.06341	1.80267	0.00163	0	0.20018	0	0.12572	0.14001	1.50725	0	1.77283	0.68986	0	0	0.82203	17.7206
UBC9999099001901	UBC9999099	19	1	Central Strait of Georgia	S4-1.5	-123.667	49.25	2018	1	15	12:00:00	Daylight	Bongo VNH	0.5	250	375	0	380	55.2	3.21739	1.76358	0.00603	1.58055	7.23192	0.32173	0	0.38043	0	0	1.42236	0.0038	0.01565	0.96377	0	0.02536	0.06362	0.66667	0	1.33652	0.76956	0	0	0.49144	20.2604
IOS2018005002201	IOS2018005	22	1	Central Strait of Georgia	41	-123.371	49.055	2018	2	3	07:47:00	Daylight	SCOR VNH	0.56	236	232	0	238	58.34	1.07953	1.12029	0.17596	0.39272	5.10649	0.88851	0	2.85074	0	0	0	0.02382	0.19089	2.15033	0	3.49777	0.32126	1.49195	0.21457	0.04662	0.04662	0	0	0.63952	20.2376
IOS2018005002401	IOS2018005	24	1	Central Strait of Georgia	42	-123.436	49.03	2018	2	3	08:31:00	Daylight	SCOR VNH	0.56	236	309	0	321	67.73	0.72641	0.4986	0.05726	0.81435	4.89839	0.62284	0	0.43821	0	0	0	0.02539	0.13607	1.12299	0	1.13185	0.16348	2.22059	0.20883	0.56017	0.17481	0.28348	0	1.06899	15.1527
IOS2018005003501	IOS2018005	35	1	Central Strait of Georgia	GEO1	-123.749	49.25	2018	2	3	18:06:00	Daylight	SCOR VNH	0.56	236	392	0	402	80.82	5.91933	0.63277	0.16321	6.0667	9.13235	0.96588	0	0.21896	0	0	2.58688	0.15553	0.23598	0.81399	0	0.89211	0.45352	4.44246	0.00713	2.01029	0.88319	0	0	1.24642	36.8267
IOS2018005006501	IOS2018005	65	1	Northern Strait of Georgia	11	-124.723	49.707	2018	2	4	17:13:00	Daylight	SCOR VNH	0.56	236	290	0	300	60.71	2.06885	0.5797	0.1226	0.81437	4.91906	0.88933	0	0.41509	0	0	0.00369	0.00329	0.4338	0.43493	0	0.22533	0.33387	3.1942	0.00949	0.0616	0.74254	0	0	0.96126	16.213
IOS2018005006601	IOS2018005	66	1	Northern Strait of Georgia	12	-124.68	49.726	2018	2	4	18:12:00	Daylight	SCOR VNH	0.56	236	345	0	355	72.23	4.31247	0.81559	0.10933	1.40595	6.72424	1.6137	0	1.18554	0	0	0	0.02131	0.34999	1.04555	0	0.39319	0.41395	3.11893	0.6734	0.13556	1.55254	0	0	1.70567	25.5769
IOS2018096000201	IOS2018096	2	1	Central Strait of Georgia	GEO1	-123.755	49.25	2018	3	3	16:13:00	Daylight	Bongo VNH	0.58	253	395	0	406	74.95	4.07738	0.36081	0.32517	1.55505	3.21837	0.77517	0	0.24294	0	0.0467	0.03843	0.26578	0.19384	0.9302	0	0.90594	0.30382	3.03989	0	0.71026	1.39987	2.42509	0	0.84985	21.6646
IOS2018096000501	IOS2018096	5	1	Central Strait of Georgia	CPF1	-124.084	49.367	2018	3	4	08:34:00	Daylight	Bongo VNH	0.58	253	237	0	247	53.22	2.17964	0.70011	0.15386	1.00332	1.41403	0.33548	0	0.15784	0	0.03194	0.04494	0.18093	0.05832	0.0357	0	1.24953	0.06901	0.64337	0.00541	0.51109	0.88087	0.73115	0	0.20075	10.5873
IOS2018096001301	IOS2018096	13	1	Northern Strait of Georgia	CPF2	-124.499	49.466	2018	3	4	12:29:00	Daylight	Bongo VNH	0.58	253	317	0	327	89.12	3.03411	1.4374	0.94397	1.82242	3.81349	1.8762	0.01346	0.39282	0	0	1.49452	0.08843	0.2176	0.13261	0	0.66429	0.08616	1.55117	0	1.4887	0.60772	0	0	0.61007	20.2751
IOS2018096002101	IOS2018096	21	1	Northern Strait of Georgia	11	-124.724	49.706	2018	3	5	08:17:00	Daylight	Bongo VNH	0.58	253	294	0	304	55.63	2.82618	1.45023	1.95706	0.97959	5.15557	2.00088	0	0.46565	0	0	0.12022	0.50242	0.78001	0.39476	0	4.23433	0.17729	1.86949	0	0.4464	1.00521	0.08628	0	0.65124	25.1028
IOS2018096002801	IOS2018096	28	1	Northern Strait of Georgia	22	-124.272	49.67	2018	3	5	12:23:00	Daylight	Bongo VNH	0.58	253	343	0	353	65.96	5.16677	0.57296	1.87576	3.50472	5.1465	1.67967	0.08338	0.28187	0	0	0.38905	0.12159	0.31728	0.95739	0	0	0.17815	2.1419	0.36871	0.92553	1.61401	0.0621	0	5.08648	30.4738
IOS2018001009101	IOS2018001	91	1	Central Strait of Georgia	42	-123.437	49.028	2018	3	6	14:22:00	Daylight	Bongo VNH	0.56	236	308	0	318	74.95	1.56904	1.03081	1.43822	2.47328	6.46301	1.24963	0	0.2313	0	0	0.35957	0.31195	0.19384	1.02333	0	1.70501	0.24105	2.32261	0.32448	1.70647	0.61641	0.51234	0	0.77368	24.546
IOS2018001009301	IOS2018001	93	1	Central Strait of Georgia	41	-123.373	49.054	2018	3	6	16:02:00	Daylight	Bongo VNH	0.56	236	230	0	240	57.51	2.44131	0.89806	4.67004	1.11727	4.27389	0.81614	0	0.32919	0	0	0	0.18049	0.04841	1.8202	0.02201	1.50965	0.28022	2.18119	0.01358	1.04051	0.25004	2.67084	0	0.56825	25.1313
IOS2018001009601	IOS2018001	96	1	Central Strait of Georgia	GEO1	-123.751	49.25	2018	3	6	19:41:00	Night	Bongo VNH	0.56	236	250	0	402	58.71	2.63669	0.403	0.08236	1.48731	1.89351	0.3421	0	0.36369	0	0	0.36901	0.38768	0.05288	0.86663	0	2.44524	0.10131	0.29433	0	0.53381	0.06949	0	0	1.60858	13.9376
IOS2018001009701	IOS2018001	97	1	Central Strait of Georgia	GEO1	-123.751	49.251	2018	3	6	20:06:00	Night	Bongo VNH	0.56	236	392	0	402	91.38	3.21941	0.66321	0.94663	1.35317	2.18633	0.68385	0.06019	0.22981	0	0	0.04973	0.43751	0.1919	0.20066	0	2.3863	0.13952	1.52682	0	0.40627	0.55526	0.04482	0	0.62321	15.9046
IOS2018001009901	IOS2018001	99	1	Central Strait of Georgia	CPF1	-124.08	49.367	2018	3	6	23:13:00	Night	Bongo VNH	0.56	236	235	0	245	57.99	2.93843	0.30149	0.07996	3.40528	1.7884	0.45402	0	0.30185	0	0	0.68661	0.07588	0.21631	0.17848	0	2.45042	0.14116	1.35747	0.07415	8.00586	0.99258	0.14127	0	0.25936	23.849
UBC9999099002001	UBC9999099	20	1	Central Strait of Georgia	S4-1.5	-123.667	49.25	2018	4	6	12:00:00	Daylight	Bongo VNH	0.5	250	375	0	380	55.2	1.30435	3.02065	2.19779	3.00579	11.3977	0.69162	0.02174	0.28267	0	0	0.47812	0.43822	0.11594	0.20145	0	0.03677	0.08349	1.62319	0	1.75073	0.78841	0.16695	0	0.37537	27.981
IOS2018029004901	IOS2018029	49	1	Central Strait of Georgia	42	-123.437	49.03	2018	4	8	14:48:00	Daylight	SCOR VNH	0.56	236	295	0	320	74.77	2.39669	1.68225	2.36725	7.38924	13.843	3.45375	0	0.22469	0	0	1.01967	0.51144	0.50502	0.48099	0	1.41021	0.56373	3.82185	0.72922	1.77526	1.31978	2.46516	0	2.27637	48.2356
IOS2018029005201	IOS2018029	52	1	Central Strait of Georgia	41	-123.372	49.055	2018	4	8	16:54:00	Daylight	SCOR VNH	0.56	236	229	0	240	53.37	3.41765	0.80978	3.37339	7.60716	11.3715	2.90406	0	0.20266	0	0.09743	0.80016	1.72267	1.02649	2.46587	0	1.36275	0.52691	2.15852	1.95073	2.86311	2.33202	0	0	2.31687	49.3097
IOS2018029006301	IOS2018029	63	1	Central Strait of Georgia	GEO1	-123.748	49.25	2018	4	8	23:02:00	Night	SCOR VNH	0.56	236	395	0	399	76.44	3.76767	1.72978	22.4895	9.2134	21.9627	2.33496	0	0.24487	0	0.09158	9.88372	3.46953	8.01925	4.15522	0	1.61976	0.62293	4.1528	34.0943	15.0229	1.99242	0	0	10.1767	155.044
IOS2018029007001	IOS2018029	70	1	Central Strait of Georgia	CPF1	-124.085	49.367	2018	4	9	04:00:00	Night	SCOR VNH	0.56	236	235	0	245	47.84	3.52843	2.6171	4.71812	14.857	32.4541	4.73308	0	0.35117	0	0.12567	7.34615	1.52885	1.50367	0.88015	0	0.37835	0.72453	6.84949	0.15823	9.4408	0.85535	1.3485	0	17.7394	112.138
IOS2018029009201	IOS2018029	92	1	Northern Strait of Georgia	12	-124.68	49.727	2018	4	9	21:50:00	Night	SCOR VNH	0.56	236	345	0	355	72.95	8.9486	1.00669	7.20799	10.6938	24.3066	3.21658	0.07539	0.69088	0.03509	0.04798	7.62028	4.65154	7.49577	4.87478	0	0.27389	0.58746	6.03591	0.67418	1.65111	4.51268	0	0	0.96582	95.573
IOS2018029009501	IOS2018029	95	1	Northern Strait of Georgia	11	-124.724	49.707	2018	4	9	23:29:00	Night	SCOR VNH	0.56	236	285	0	295	57.83	8.7982	0.73248	4.86546	8.00415	23.7191	3.21428	0	0.1271	0	0	3.65265	2.07643	4.81632	1.40145	0	0.62027	0.4741	5.22359	0.29871	2.45229	3.78766	0.21138	0	1.10853	75.5842
IOS2018029010301	IOS2018029	103	1	Northern Strait of Georgia	CPF2	-124.499	49.466	2018	4	10	05:07:00	Night	SCOR VNH	0.56	236	318	0	329	64.74	2.22428	2.92737	1.50579	9.46992	14.8949	4.90606	0	0.20133	0	0	5.18468	2.99459	1.58567	0.68669	0	1.52812	0.36855	4.82422	0.01898	1.8506	1.25023	0.18783	0	5.6928	62.3026
IOS2018035000501	IOS2018035	5	1	Central Strait of Georgia	GEO1	-123.755	49.26	2018	4	27	16:54:00	Daylight	Bongo VNH	0.58	253	377	0	400	77.35	5.54363	7.57333	2.43803	18.1034	14.7815	1.89626	0.07111	0.73039	0.00827	0.04525	12.6933	2.56589	0.25484	6.89007	0	0.26002	0.24575	2.7139	0.65862	3.45356	1.6587	2.28298	0	2.61626	87.485
IOS2018035004701	IOS2018035	47	1	Northern Strait of Georgia	CPF2	-124.5	49.465	2018	4	30	08:48:00	Daylight	Bongo VNH	0.58	253	312	0	325	70.79	1.35923	0.89634	1.07783	10.815	10.8428	1.98256	0	0.26103	0	0.2102	24.5291	2.47957	1.01799	3.03261	0	0.58963	0.2233	2.1698	0.78474	1.38528	1.93558	6.79915	0	7.18735	79.579
IOS2018035005501	IOS2018035	55	1	Central Strait of Georgia	CPF1	-124.082	49.366	2018	4	30	11:51:00	Daylight	Bongo VNH	0.58	253	234	0	245	45.59	2.17688	1.6222	2.42116	11.3358	15.7475	2.63989	0	0.16008	0.01404	0.72788	17.3313	3.18206	0.0379	38.5931	0	0.25624	0.29481	0.44922	0	4.18337	4.62909	3.49796	0	2.33236	111.633
IOS2018039016101	IOS2018039	161	1	Northern Strait of Georgia	11	-124.721	49.708	2018	5	17	01:24:00	Night	Bongo VNH	0.56	236	293	0	303	64.06	15.3706	8.36943	0.27285	30.2024	18.3771	1.71482	0	0.78826	0	0.05464	138.263	1.0918	0.23872	8.01524	0	3.64252	0.40364	8.59194	0	3.6148	5.51857	12.3999	0	6.71161	263.642
IOS2018039016301	IOS2018039	163	1	Northern Strait of Georgia	12	-124.68	49.725	2018	5	17	02:28:00	Night	Bongo VNH	0.56	236	343	0	353	77.66	7.50464	8.89405	1.07563	29.9845	14.3609	1.14221	0	0.84824	0	0.40561	275.407	1.33545	0.5538	3.59951	0	1.81368	0.17702	4.49961	0	12.4687	7.06567	1.62575	0	1.40745	374.17
IOS2018039016501	IOS2018039	165	1	Northern Strait of Georgia	CPF2	-124.499	49.467	2018	5	17	05:14:00	Daylight	Bongo VNH	0.56	236	316	0	326	69.43	5.36943	3.77831	0.82814	15.6474	8.57297	2.03072	0	0.81901	0	0.05041	8.73864	0.45512	0.32816	5.77462	0	0.34673	0.3337	2.61789	0.23045	3.09952	3.41984	2.14507	0	2.62831	67.2144
IOS2018039016701	IOS2018039	167	1	Central Strait of Georgia	CPF1	-124.083	49.366	2018	5	17	07:45:00	Daylight	Bongo VNH	0.56	236	233	0	246	51.22	5.56033	3.20936	0.91103	6.03179	15.5978	2.73941	0	1.07583	0	0.13667	1.79835	0.49006	0.66723	15.1726	0	0.27528	0.7672	2.69894	0.04498	1.71183	1.72277	4.10566	0	16.5333	81.2504
IOS2018039017801	IOS2018039	178	1	Central Strait of Georgia	GEO1	-123.751	49.256	2018	5	17	18:41:00	Daylight	Bongo VNH	0.56	236	390	0	404	89.21	9.75676	5.78687	0.42758	24.1188	21.8486	2.17406	0	0.32317	0	0.15693	7.96146	0.54042	0.14349	5.21177	0	0.89474	0.34263	5.58143	0	2.83797	5.49445	0.49958	0	3.18217	97.2829
IOS2018039018101	IOS2018039	181	1	Central Strait of Georgia	42	-123.436	49.031	2018	5	17	22:23:00	Night	Bongo VNH	0.56	236	310	0	320	68.97	13.7107	1.8049	1.26015	11.4311	11.5372	1.99498	0	0.56326	0.00928	0.2274	7.13889	0.29999	1.18405	7.37954	0	1.72162	0.2938	4.6397	0.70523	2.37553	5.95274	4.77819	2.01537	4.225	85.2487
IOS2018039018301	IOS2018039	183	1	Central Strait of Georgia	41	-123.373	49.054	2018	5	17	23:46:00	Night	Bongo VNH	0.56	236	230	0	241	52.69	17.7096	0.90253	1.88271	7.70624	12.4194	2.03236	0	0.72211	0.12147	0.07151	9.83639	0.94874	1.79168	7.75612	0	5.79998	0.61557	4.57089	1.84627	2.80688	8.7379	4.80305	2.63807	4.32989	100.049
IOS2018036001001	IOS2018036	10	1	Central Strait of Georgia	GEO1	-123.764	49.252	2018	5	27	09:05:00	Daylight	Bongo VNH	0.56	236	390	0	400	103.09	4.66572	2.30341	0.70177	18.4324	11.9042	1.99779	0.09409	0.06482	0.06208	0.03395	56.5782	0.73664	0.06705	1.92482	0	0.13099	0.18624	4.61888	0	1.33864	4.37676	2.12177	1.34834	1.75066	115.439
IOS2018036002001	IOS2018036	20	1	Central Strait of Georgia	CPF1	-124.088	49.372	2018	5	27	13:31:00	Daylight	Bongo VNH	0.56	236	235	0	245	49.2	11.2195	4.73442	1.28174	5.27713	11.7633	2.86622	0	0.29398	0.24715	0	34.6284	0.49288	0.27837	9.37926	0	1.58362	0.40611	4.43902	0	4.11057	3.64471	5.6568	0	6.53334	108.837
IOS2018036004701	IOS2018036	47	1	Northern Strait of Georgia	CPF2	-124.499	49.463	2018	5	29	09:11:00	Daylight	Bongo VNH	0.56	236	319	0	329	89.14	9.25803	5.16939	0.44219	16.8163	14.2032	5.6266	0	0.88239	0	0.03926	224.445	0.82903	1.21624	6.24163	0	1.36347	0.10625	3.47498	0	1.4775	3.97845	2.40267	0	4.42862	302.401
UBC9999099000901	UBC9999099	9	1	Central Strait of Georgia	S4-1.5	-123.667	49.25	2018	6	14	11:49:00	Daylight	Bongo VNH	0.5	250	311	0	375	19.8	14.3838	6.47222	0.08566	15.0846	22.1469	5.14198	0.27778	0.91959	1.03434	0.17677	70.8468	0.01616	0	1.70959	0	0	0.51071	6.14141	0	5.0909	2.61111	0.23788	0	11.2453	164.134
IOS2018030004901	IOS2018030	49	1	Central Strait of Georgia	42	-123.437	49.029	2018	6	14	01:28:00	Night	SCOR VNH	0.56	236	313	0	323	65	2.34293	5.5052	0.89837	11.4769	9.10898	3.29097	0	0.76689	0.01969	0.08	29.5355	0.76646	0.14572	6.9447	0	0.30861	1.5175	9.19261	0.07089	1.69741	8.59015	0.44437	0	3.42998	96.1339
IOS2018030005201	IOS2018030	52	1	Central Strait of Georgia	41	-123.369	49.055	2018	6	14	03:37:00	Daylight	SCOR VNH	0.56	236	206	0	237	50.47	10.5191	41.4698	0.55592	1.8588	12.2584	4.97848	0	7.51282	0	0	327.669	0.03725	0.13695	10.6745	0	7.64177	2.81613	1.06915	0.04565	0.04042	14.6166	4.33309	0	0.43445	448.668
IOS2018030006201	IOS2018030	62	1	Central Strait of Georgia	GEO1	-123.756	49.252	2018	6	14	11:50:00	Daylight	SCOR VNH	0.56	236	386	0	402	95.58	7.86775	8.52827	0.07393	13.6386	12.5429	3.76043	0	1.56811	0.88386	0.03662	59.3064	0.26135	0.07232	3.45087	0	2.25874	1.31831	10.4993	2.23034	3.43101	7.77526	0.60201	0	4.64465	144.751
IOS2018030007101	IOS2018030	71	1	Central Strait of Georgia	CPF1	-124.083	49.364	2018	6	14	19:29:00	Daylight	SCOR VNH	0.56	236	235	0	245	50.5	10.6455	8.79881	0.12702	2.71297	21.6087	5.05058	0.10891	0.70464	0.12674	0.06931	24.3612	0.34852	0.20531	5.27161	0	0.441	1.94357	8.44673	0.00059	5.47413	15.5295	0.1505	0	4.79813	116.924
IOS2018030007601	IOS2018030	76	1	Northern Strait of Georgia	CPF2	-124.511	49.459	2018	6	14	23:35:00	Night	SCOR VNH	0.56	236	326	0	336	66.08	10.4358	34.011	0.03254	21.2012	10.1248	2.38413	0.08323	0.63904	0	0.21186	16.1795	0.02875	0.00327	3.3232	0	0.05221	0.81821	4.33898	0	2.79813	7.0896	0.4832	0	1.6592	115.898
IOS2018030008401	IOS2018030	84	1	Northern Strait of Georgia	11	-124.731	49.707	2018	6	15	06:06:00	Daylight	SCOR VNH	0.56	236	280	0	294	61.21	12.4591	9.88214	1.67795	20.221	33.3782	5.21617	0	1.09786	0	0.05718	4.02083	0.20292	0	2.95984	0.00735	2.94935	0.8925	14.4708	1.58928	7.83519	13.3259	0.58912	2.27087	2.84451	137.948
IOS2018030008501	IOS2018030	85	1	Northern Strait of Georgia	12	-124.684	49.728	2018	6	15	06:59:00	Daylight	SCOR VNH	0.56	236	345	0	355	69.91	14.3775	9.66948	0.60743	9.46508	11.2758	5.88975	0.04005	1.6286	0	0.05006	1.79063	0.04463	0.36985	5.62878	0	4.15992	1.07324	2.34358	0.03296	3.83865	2.24259	2.57711	0	3.64813	80.7538
IOS2018030008901	IOS2018030	89	1	Northern Strait of Georgia	14	-124.996	49.884	2018	6	15	10:41:00	Daylight	SCOR VNH	0.56	236	301	0	316	61.8	5.11004	23.8912	0.91777	15.2857	13.902	3.8802	0.089	1.17851	0.04142	0.45307	83.3055	0.38997	0.15326	3.85347	0	0.02265	1.01903	6.51391	0	3.40913	3.03754	6.31651	0	1.14278	173.913
IOS2018030009901	IOS2018030	99	1	Northern Strait of Georgia	22	-124.274	49.669	2018	6	15	20:07:00	Daylight	SCOR VNH	0.56	236	344	0	354	70.53	3.70083	6.5499	0.66786	18.1962	16.7342	11.4483	0.07798	0.2382	2.32298	0.47072	32.4211	0.13099	0	2.21228	0	0.06692	1.40759	2.83114	0.07694	2.86192	1.16234	0.10223	0	0.71121	104.392
IOS2018037000101	IOS2018037	1	1	Central Strait of Georgia	GEO1	-123.75	49.25	2018	7	17	13:39:00	Daylight	Bongo VNH	0.56	236	395	0	400	82.7	7.06167	2.09625	0.49823	11.1517	12.7794	3.39379	0.06651	1.01572	0.03869	0.12696	5.24123	0.07618	0.07275	2.53156	0.03135	0.01693	0.3354	4.3647	0.58815	1.28735	2.90931	0.11741	0	1.34568	57.1469
UBC9999099001101	UBC9999099	11	1	Central Strait of Georgia	S4-1.5	-123.667	49.25	2018	8	15	12:00:00	Daylight	Bongo VNH	0.5	250	314	0	375	47.65	6.83316	2.85703	0.04701	5.75027	14.0459	1.73896	0	0	0.00672	0.38296	2.63976	0	0.01343	0	0	0.0659	0.34945	2.63253	0	0.40277	0.70179	0.09885	0	1.21008	39.7766
UBC9999099001001	UBC9999099	10	1	Northern Strait of Georgia	IOS-12	-124.68	49.727	2018	8	24	16:20:00	Daylight	Bongo VNH	0.5	250	229	0	345	35.1	9.02564	7.12553	0.00274	4.59121	10.9625	0.65242	0	1.19658	0	0.08421	10.6708	0	0	0.93048	0	1.31966	0.21553	1.34929	0	2.01481	0.87521	0	0	1.03043	52.047
UBC9999099001301	UBC9999099	13	1	Central Strait of Georgia	S4-1.5	-123.667	49.25	2018	8	26	12:40:00	Daylight	Bongo VNH	0.5	250	234	0	380	35.1	6.85584	13.6179	0.1858	6.97482	18.4989	1.85107	0	3.98906	0	0.57254	29.8968	0	0	0.47863	0	0.15783	0.35318	4.3396	0	0.54336	2.66211	0.26838	0	1.04684	92.2926
IOS2018034016901	IOS2018034	169	1	Central Strait of Georgia	GEO1	-123.749	49.25	2018	9	10	06:04:00	Daylight	Bongo VNH	0.56	236	390	0	399	71.76	9.89967	2.37205	0.0751	6.35164	25.5808	1.5313	0	2.59476	0	0.09755	7.58935	0	0.10703	0.06814	0.00627	2.79961	0.52817	5.74359	0.00285	0.69147	0.28512	0	0	0.70593	67.0304
IOS2018031004801	IOS2018031	48	1	Central Strait of Georgia	42	-123.44	49.03	2018	9	29	08:55:00	Daylight	SCOR VNH	0.56	236	309	0	319	62.26	8.85673	1.81552	0.92817	2.09849	17.4734	1.75901	0	1.28198	0	0.05622	5.84902	0	0.64453	0.39591	0	0.09284	1.26478	5.18086	0.00658	0.9621	3.13685	0.00141	0	1.95426	53.7587
IOS2018031005101	IOS2018031	51	1	Central Strait of Georgia	41	-123.372	49.055	2018	9	29	10:41:00	Daylight	SCOR VNH	0.56	236	234	0	244	51.79	4.07801	9.01422	0.93697	0.91371	22.4152	3.45122	0	1.73191	0	0.10558	0.10723	0.07144	1.94633	0.42363	0.32439	1.29619	1.43744	4.64646	0.04449	0.36764	3.78877	0.04817	0	0.7742	57.9232
IOS2018031005901	IOS2018031	59	1	Central Strait of Georgia	GEO1	-123.751	49.25	2018	9	29	17:30:00	Daylight	SCOR VNH	0.56	236	390	0	400	73.73	4.10146	6.02259	0.26892	3.39075	18.6572	4.11237	0	0.93161	0	0.04747	0.26286	0	0.24478	0.55338	0	0.07012	1.28017	9.68724	0.0625	1.77188	4.48691	0	0	0.69351	56.6457
IOS2018031008001	IOS2018031	80	1	Northern Strait of Georgia	11	-124.724	49.705	2018	9	30	10:46:00	Daylight	SCOR VNH	0.56	236	290	0	295	66.29	7.41318	2.7946	1.14618	1.68607	6.36952	2.17295	0	0.25343	0	0	45.4222	0	2.30189	0.4528	0	1.87465	0.74339	0.34756	0	1.37729	1.44456	0	0	1.15314	76.9534
IOS2018031008101	IOS2018031	81	1	Northern Strait of Georgia	12	-124.678	49.727	2018	9	30	11:27:00	Daylight	SCOR VNH	0.56	236	345	0	355	75.47	8.26051	3.43199	0.07022	2.49826	14.5724	4.17157	0	0.92991	0	0	45.6979	0	0.28323	0.63066	0	0.16218	0.70758	3.63376	0	0.28912	1.14616	0	0	1.83487	88.3203
IOS2018032004501	IOS2018032	45	1	Central Strait of Georgia	42	-123.435	49.03	2018	11	24	03:19:00	Night	SCOR VNH	0.56	236	288	0	317	75.33	5.67981	1.47131	0.07324	1.02907	19.5304	1.68051	0	1.00358	0	0.04646	2.29283	0	0.38912	0.26498	0	1.95512	0.58588	5.98115	0.01529	0.29609	3.81681	0	0	0.44932	46.561
IOS2018032004801	IOS2018032	48	1	Central Strait of Georgia	41	-123.371	49.055	2018	11	24	05:04:00	Night	SCOR VNH	0.56	236	227	0	240	50.47	8.46443	3.56837	0.12985	0.46999	11.8724	1.85784	0	0.76671	0	0	2.89043	0	0.7583	1.09847	0	2.75748	0.54437	2.43867	0.00406	0.02695	3.04815	0.00999	0	0.22722	40.9337
IOS2018032005601	IOS2018032	56	1	Central Strait of Georgia	GEO1	-123.748	49.25	2018	11	24	11:07:00	Daylight	SCOR VNH	0.56	236	390	0	400	79.23	21.0077	2.38682	0.53281	4.45065	32.9315	1.70248	0	1.27225	0	0	3.40971	0.00025	0.39096	0.96335	0	0.12823	0.75608	10.9211	0	3.26947	1.53326	0	0	1.37706	87.0337

## Sheet: 2. Biomass data definitions
key	unique key for each tow
survey	Survey number
event	Event (tow) number
net	Net number during each event
region	Region
station	Station
lon	Longitude
lat	Latitude
yr	Year
mon	Month
day	Day
time	Time
twilight	Night or Day
net.type	Net and haul type (VNH=vertical net haul)
diam.m	Net diameter (m)
mesh.um	Net mesh size (micrometres)
startz.m	Tow start depth (m)
endz.m	Tow end depth (m)
botz.m	Location bottom depth (m)
volfilt.m3	Volume filtered during the tow (cubic metres)
AmphiGam	Gammarid amphipod biomass (mg/m3)
AmphiHyp	Hyperiid amphipod biomass (mg/m3)
BenthicLarv	Biomass of larvae of benthic animals (mg/m3)
CalCops.larg	Large calanoid copepod biomass (mg/m3)
CalCops.med	Medium calanoid copepod biomass (mg/m3)
CalCops.smal	Small calanoid copepod biomass (mg/m3)
Cephalopoda	Cephalopod biomass (mg/m3)
Chaetognatha	Chaetognatha biomass (mg/m3)
Cladocera	Cladocera biomass (mg/m3)
Ctenophora	Ctenophora biomass (mg/m3)
Euphs	Euphausiid biomass (mg/m3)
Fish	Biomass of larval fish (mg/m3)
Larvacea	Larvacean biomass (mg/m3)
Medusae	Medusae biomass (mg/m3)
Mysids	Mysid biomass (mg/m3)
Natantia	Nantantia biomass (mg/m3)
NonCalCops	Non-calanoid copepod biomass (mg/m3)
Ostracoda	Ostracod biomass (mg/m3)
Other	Biomass of 'Other' taxa (mg/m3)
PolychaetPelagic	Pelagic polychaeta biomass (mg/m3)
Pteropods	Pteropod biomass (mg/m3)
Repantia	Repantia biomass (mg/m3)
Scyphozoa	Scyphozoa biomass (mg/m3)
Siphonophorae	Siphonophore biomass (mg/m3)
Total.Biomass	Total biomass (mg/m3)

## Sheet: 3. Zooplankton anomalies
Year	Number of samples	Volume Filtered (m3)	TotBiom	AmphiGam	AmphiHyp	BenthicLarv	CalCops.larg	CalCops.med	CalCops.smal	Chaetognatha	Cladocera	Ctenophora	Euphs	Fish	Larvacea	Medusae	Natantia	NonCalCops	Ostracoda	PolychaetPelagic	Pteropods	Repantia	Siphonophorae
1990	NA	NA	NA	NA	NA	NA	NA	NA	NA	NA	NA	NA	NA	NA	NA	NA	NA	NA	NA	NA	NA	NA	NA
1991	NA	NA	NA	NA	NA	NA	NA	NA	NA	NA	NA	NA	NA	NA	NA	NA	NA	NA	NA	NA	NA	NA	NA
1992	NA	NA	NA	NA	NA	NA	NA	NA	NA	NA	NA	NA	NA	NA	NA	NA	NA	NA	NA	NA	NA	NA	NA
1993	NA	NA	NA	NA	NA	NA	NA	NA	NA	NA	NA	NA	NA	NA	NA	NA	NA	NA	NA	NA	NA	NA	NA
1994	NA	NA	NA	NA	NA	NA	NA	NA	NA	NA	NA	NA	NA	NA	NA	NA	NA	NA	NA	NA	NA	NA	NA
1995	NA	NA	NA	NA	NA	NA	NA	NA	NA	NA	NA	NA	NA	NA	NA	NA	NA	NA	NA	NA	NA	NA	NA
1996	4	334.96	0.115768	0.0558057	0.12201	-0.23527	0.531672	0.130675	0.133454	-0.274338	0.654277	-0.483322	-0.146875	-0.102618	-1.35483	0.107442	0.102015	0.24233	0.297214	0.255998	0.0190952	-0.604888	0.391865
1997	11	921.14	0.100896	0.264018	0.0155757	-0.723422	0.484939	0.0366293	0.0618085	0.146009	0.407004	-0.365363	0.32472	-0.390744	-1.47901	-0.775641	0.163304	0.248062	0.278687	-0.0634179	-0.0249248	0.211126	0.247333
1998	22	1584.19	0.310248	0.236939	0.247142	0.322418	0.569917	0.100861	0.106709	0.0120879	0.0556449	-0.483541	0.791658	0.379884	0.0725509	-0.151598	0.159563	0.238723	0.374939	0.0890593	0.701012	0.770283	0.0894989
1999	7	421.47	0.271163	0.0490636	0.00417068	0.638777	0.677987	0.365214	0.427616	-0.0857386	0.422938	0.757588	-0.251624	-2.0939	1.42618	-0.0735888	-0.270029	0.370312	0.158727	-0.22534	1.16536	-1.34075	0.33314
2000	4	483.99	0.186406	0.247443	0.326499	-0.0775052	0.638522	-0.0151226	0.0382891	0.422203	-1.19026	0.407997	0.317145	-0.479801	0.403513	-0.0843299	0.320934	0.229351	0.202458	0.399923	0.690691	0.541262	0.352759
2001	8	429.71	0.112293	0.0200509	0.0718924	-0.502203	0.483537	-0.00710711	-0.200396	0.265053	0.102339	-0.947824	0.242306	0.107238	0.223853	0.108816	0.416704	-0.346593	0.0148366	0.771314	0.049555	-0.267489	-0.139811
2002	9	558.28	0.0485925	0.00625998	-1.1162	0.0651957	0.0335451	-0.267776	-0.0795016	0.164505	-0.388557	-0.0692857	0.873676	0.248132	-0.724613	0.329675	-0.092913	-0.302982	0.0233364	-0.0156533	-1.32204	0.707707	-1.12673
2003	8	588.9	-0.102757	0.222186	-0.0797567	-0.393309	0.0297086	0.00493593	-0.147292	0.200758	-1.0947	-0.664437	-0.13318	-1.20452	0.107555	-0.171522	-1.348	-0.119151	-0.0157866	0.311688	-0.0566665	-0.777562	-0.536512
2004	27	1993.33	-0.1795	0.0327264	-0.190173	-0.0257427	-0.164694	0.0303454	-0.265804	-0.0622451	-0.344417	0.188186	-1.18794	-0.061158	0.135866	0.0320489	-0.172336	0.0273375	0.0185351	0.339549	-0.675904	-0.0181534	0.276182
2005	9	796.95	-0.260425	-0.249975	0.149165	0.0623751	-0.414899	-0.0596434	-0.346044	-0.11969	-0.235702	-0.554161	-0.554778	-0.0422242	-0.52743	0.527301	-0.0576203	-0.239464	0.0660921	0.160682	0.0727204	-1.03196	-0.17875
2006	9	590.2	-0.088966	-0.0428803	0.0515331	0.322759	-0.111095	-0.0166493	-0.173845	-0.0849037	1.1074	0.755275	0.296498	1.2509	0.868985	-0.159733	0.309336	-0.318146	0.0445496	0.214195	0.162697	0.579654	0.653969
2007	7	504.07	-0.153116	-0.0436127	0.228365	0.114891	-0.306351	0.014584	0.103249	-0.478697	0.156264	0.443921	-1.27605	-0.05108	0.00838897	0.220236	0.189049	0.154376	-0.0278706	-0.791025	-0.425037	-0.126979	-0.211725
2008	30	1489.42	-0.0220511	-0.185723	-0.0105501	-0.12898	-0.495486	-0.0563622	0.0764166	0.203116	-0.204134	0.463112	0.23397	0.337906	0.0255114	0.0115485	0.178529	-0.135198	-0.283928	-0.281977	-0.0871853	-0.0303476	-0.501486
2009	46	1839.49	-0.0438896	-0.269205	-0.116564	0.782375	-0.592633	-0.0925538	0.225634	-0.0676029	0.680611	0.0509638	0.505095	0.881597	0.946618	0.0283945	0.0575672	0.0272015	-0.596579	-0.219616	0.12275	0.669843	0.414187
2010	21	1032.02	0.00303723	-0.159571	0.00920587	-0.286414	-0.306879	-0.0962386	0.100924	0.0174174	-0.0644169	0.726662	0.796867	0.512318	0.42039	0.162948	0.133227	-0.225081	-0.251461	-0.222985	-0.0314741	0.442147	0.0460624
2011	9	602.72	0.240546	-0.0732617	0.11529	-0.170045	0.27505	0.0819459	0.0782921	-0.16706	0.0597889	0.559873	0.884521	0.868573	0.637271	0.0797451	0.390206	-0.17866	-0.249435	-0.291326	0.682191	-0.525105	0.393528
2012	17	1081.2	0.112064	0.228555	0.0732674	0.396251	0.578255	0.190639	0.484171	-0.158314	-0.234224	0.413267	0.139542	0.0267006	0.772322	0.366627	-0.07148	0.279214	0.0755144	0.0894039	0.296902	0.659715	0.784075
2013	27	1885.04	0.00663017	0.0591859	-0.0152951	0.255541	0.334024	0.117194	0.33568	-0.378473	1.22829	-0.0501005	0.168251	0.946418	0.289161	-0.154762	0.234564	0.170372	-0.05867	0.294748	0.627057	-0.128128	0.494421
2014	37	2127.35	-0.088114	0.0728868	0.193423	0.258127	-0.102126	0.0821481	0.323287	-0.157573	0.900567	0.00145683	0.145624	1.05895	0.208418	-0.179699	0.36624	0.202536	-0.0633423	0.241212	0.409778	0.149361	0.575707
2015	137	7268.08	0.0786067	0.182231	0.237075	0.579038	-0.00385583	0.162543	0.461801	0.145738	0.811162	0.72615	0.494767	0.89374	0.785759	0.40865	0.344557	0.457302	0.18192	0.322573	0.747185	0.792823	0.651941
2016	156	8876.14	0.11158	0.0872308	0.315204	0.927819	-0.0444467	0.160649	0.411955	-0.167639	1.12202	0.878052	0.415746	1.06726	0.74538	0.719287	0.453173	0.375388	0.390769	0.168973	0.783363	0.845732	0.881531
2017	94	6152.3	-0.00575234	0.032008	0.222885	0.642531	0.00277835	0.0208933	0.410878	-0.0865392	1.12842	0.677949	0.212073	1.01541	1.10424	0.559408	0.403816	0.297361	0.174884	0.366749	0.652509	0.773566	0.98814
2018	61	3958.95	0.0958574	0.102161	0.362536	0.524048	0.0819845	0.0913166	0.470601	-0.110738	0.834788	0.719471	0.406114	0.473529	0.55409	0.371457	0.515074	0.373898	0.343382	0.4024	0.713875	0.269098	0.991172

## Sheet: 4. Physical anomalies
Year	Nan.vT	FR.pkDay	FR.flow	SH.airT	SH.WSpd	SH.WStr	Entr.SST	Entr.SSS	Chrom.SST	Chrom.SSS	PDO	ONI	MEI	NPGO	SOI	BloomDay
1990	-0.450369	0.121585	0.115994	NA	NA	NA	-0.0350443	-0.0999687	-0.209837	0.34319	-0.221953	0.500326	0.416214	-0.615451	-0.320052	-0.202133
1991	-0.394273	1.18055	0.281795	NA	NA	NA	-0.297384	-0.399685	-0.358457	-0.197123	-0.65987	0.779492	0.746893	-1.06771	-0.750079	-0.418704
1992	0.427747	0.239247	0.0368322	NA	NA	NA	0.253723	0.202958	0.176567	0.267782	0.872206	1.12662	1.45542	-1.41699	-1.10869	-0.490894
1993	0.00463232	-1.52569	-0.67925	NA	NA	NA	0.0181557	0.387411	-0.00727415	0.39568	1.34154	0.572393	1.16055	-2.19755	-1.00537	-2.15127
1994	0.612839	-1.70219	-0.427606	0.0761765	0.0526102	0.0297603	0.23596	0.100123	0.125798	0.0826451	0.124772	0.599098	0.659008	-1.64833	-1.07184	0.0144381
1995	0.493069	-0.290234	-0.335764	0.216235	0.00194346	-0.0381268	0.0997007	0.202833	-0.149132	0.108157	0.45443	0.17281	0.208388	-1.53853	-0.236546	0.0144381
1996	0.260989	-0.231403	0.348559	-0.138866	-0.0458415	-0.0719272	-0.159612	-0.436312	-0.319607	-0.326803	0.669101	-0.438523	-0.420539	-1.29349	0.427542	-1.2128
1997	-0.667822	-0.525559	0.814387	-0.000340737	-0.0670194	-0.0950331	-0.176781	-0.846348	-0.376827	-0.971237	1.36456	1.23665	1.14952	-1.21384	-1.012	0.0866283
1998	0.846687	-0.760885	-0.37564	0.345837	0.051233	-0.00525072	0.285889	-0.0972172	0.205618	-0.37454	0.374751	0.479032	0.902918	-0.117552	-0.267606	-0.490894
1999	0.256437	0.474572	0.224355	-0.298175	0.21892	0.187151	-0.0805711	-0.381664	-0.150599	-0.520937	-0.95462	-1.30172	-0.988289	0.773467	0.628209	1.45824
2000	-0.477003	1.35704	0.0819924	0.230717	-0.0674907	-0.0801649	-0.118589	0.0325197	-0.197144	0.191359	-0.784897	-0.927643	-0.681439	1.04196	0.679909	-1.35718
2001	-0.34255	2.29834	-0.493551	NA	0.0245381	-0.0187063	-0.131381	0.600025	-0.188549	0.840914	-0.414694	-0.256834	-0.236596	1.27405	0.0981512	-1.06842
2002	-0.424486	0.415741	0.0196952	0.424653	0.0445627	0.0401287	-0.0188948	0.246885	-0.147085	0.326472	-0.0544324	0.739897	0.489671	0.686673	-0.598896	0.51977
2003	0.156953	-0.0549092	-0.409188	0.0703067	0.0234334	0.00436324	0.0770642	0.461172	0.0900598	0.45357	1.15035	0.429995	0.46053	0.448945	-0.468612	-0.0577522
2004	0.776744	-0.172572	-0.0437065	0.1644	-0.00133074	-0.0570661	0.333787	0.134246	0.143914	0.164342	0.391497	0.60789	0.325568	-0.266072	-0.384834	-0.346513
2005	1.12946	-1.46686	0.755225	-0.0250852	-0.00743866	-0.0686048	0.115693	-0.0392522	0.255593	0.0253139	0.359138	0.357884	0.329516	-1.73474	-0.394342	-1.57375
2006	0.791575	-1.05504	-0.36514	-0.0194105	0.153456	0.150112	0.212787	0.48643	0.100266	0.0296887	0.207657	0.0606971	0.110501	-1.09532	-0.255986	0.231009
2007	0.0985426	-0.290234	0.148337	-0.194285	-0.00137049	-0.0356716	-0.0675547	-0.0668005	-0.186371	-0.354703	-0.138177	-0.312385	-0.198117	-0.0181709	-0.0624235	1.09729
2008	-1.129	-1.1727	0.00317345	-0.397127	0.0432203	-0.0147361	-0.266987	0.395493	0.0834705	0.208186	-1.26682	-0.846125	-0.876932	0.775921	0.9263	0.375389
2009	-1.58296	0.35691	-0.315896	-0.222487	0.0823164	0.0660876	-0.0728543	0.0261406	0.249932	0.623588	-0.732146	0.253629	-0.000969842	0.0660256	0.0492422	0.880721
2010	0.23582	0.82756	-0.392603	-0.0745397	0.00665247	-0.0204698	-0.019855	-0.412595	0.42713	-0.311195	-0.171277	-0.082445	-0.365346	0.672147	0.635346	1.45824
2011	-0.690217	1.18055	0.274044	-0.325076	0.0486849	-0.0237199	-0.295045	-1.16774	0.28425	0.132681	-1.17874	-0.849273	-1.1724	0.276162	1.18173	1.38605
2012	-1.57933	0.533404	0.262616	-0.230403	-0.0246133	-0.0583996	-0.378718	-0.892264	0.00145759	0.212823	-1.22064	-0.0823091	-0.192521	0.716008	0.0907799	1.09729
2013	-0.794617	-1.64335	-0.103965	-0.0333095	-0.132422	-0.14202	-0.0675549	-0.25999	-0.0893438	0.0164603	-0.519281	-0.21835	-0.156639	-0.0731979	0.295132	0.303199
2014	-1.30164	-0.99621	0.136743	0.0655532	-0.13896	-0.168912	0.130145	-0.36249	-0.0804135	0.275124	0.876264	0.226467	0.144327	-0.823782	-0.362163	0.231009
2015	1.12257	-0.643222	0.582031	0.3759	-0.142996	-0.119154	0.521911	-0.46542	0.368244	0.0556457	1.78713	1.68344	1.3439	-1.74165	-1.13125	-0.490894
2016	1.71211	-2.114	0.286751	0.334565	0.109953	0.0689897	0.376647	-0.238884	0.247216	-0.0720949	1.55268	0.868566	0.906417	-0.680231	-0.316297	0.0144381
2017	0.805353	-0.584391	0.0665619	-0.12597	-0.0312991	-0.0659825	-0.259084	-0.80286	-0.0943934	-0.240131	0.590298	0.0772936	-0.22524	-1.21512	0.222986	-0.202133
2018	0.580978	-1.46686	-0.15913	0.0910352	-0.130989	-0.152337	-0.414447	-0.113056	-0.0399823	0.0463313	0.194169	-0.0271423	-0.155111	-2.32689	-0.0443685	-0.490894

## Sheet: 5. Salmon marine survivals
Ocean Entry Year	Cowichan Chinook	Harrison Chinook	Puntledge Chinook	Big Qualicum Coho
1990	0.0637103	0.0720707	0.00675028	0.0615263
1991	0.0682928	0.021953	0.00229972	0.0585362
1992	0.0271845	0.00402569	0.00106366	0.0667079
1993	0.0256044	0.00647144	0.000914798	0.0685359
1994	0.0179557	0.0204564	0.00355333	0.029363
1995	0.0174252	0.037811	0.00185284	0.0159763
1996	0.00881064	0.0100378	NA	0.0142455
1997	0.00829401	0.0232458	0.00428624	0.0042933
1998	0.0109988	0.0082971	0.0178474	0.0130554
1999	0.0129222	0.00915041	0.0105591	0.0128085
2000	0.00941684	0.0209583	0.00485558	0.01229
2001	0.00466963	0.01435	0.00663223	0.0104895
2002	0.0057661	0.0240737	0.00531995	0.00760308
2003	0.00332077	0.00860392	0.00998421	0.0141709
2004	0.00463031	0.0137131	0.0092793	0.00122709
2005	NA	NA	0.00321784	0.000853204
2006	0.00453796	0.068061	0.00982992	0.00452023
2007	0.00353521	0.00801377	0.00528579	0.00579945
2008	0.00680129	0.0574197	0.00806232	0.00444548
2009	0.00912445	0.0198501	0.00735176	0.00579884
2010	0.0160321	0.0103372	0.00224167	0.00895922
2011	0.0196675	0.047025	0.00464609	0.0177465
2012	0.0166582	0.0350313	0.0093709	0.0179162
2013	0.0085159	0.00679999	0.00603305	0.00879985
2014	0.0060131	0.0186065	0.0119853	0.0042
2015	0.0126547	0.023721	0.00905152	0.027
2016	0.0116344	0.116958	0.00907509	0.012206
2017	0.0227243	0.0548603	0.00262284	0.0328954
2018	NA	NA	NA	NA
