# Supplementary material for: Zooplankton variability in the Strait of Georgia, Canada, and relationships with the marine survivals of Chinook and Coho salmon
Source: PLoS One. 2021 Jan 25;16(1):e0245941. doi: 10.1371/journal.pone.0245941 (PMC7834739; doi:10.1371/journal.pone.0245941)
Supplement: S3 Table — Abbreviations are defined in Table 1; peach coloured cells are those with correlations greater than 0.60, blue coloured cells have negative correlations greater than -0.60. (XLSX) [file pone.0245941.s003.xlsx]

## Sheet: S3_Table caption
S3_Table. Excel file with correlations among the annual anomalies of the 20 zooplankton taxonomic groups and the 16 physical variables, initially considered in this study.
Abbreviations are defined in Table 1; peach coloured cells are those with correlations greater than 0.60, blue coloured cells have negative correlations greater than -0.60.

## Sheet: S3_Table
AmphiGam					Nan.vT	-0.41	0.01	0.49	0.17	0.18	0.58	0.19	0.27	-0.29	0.59	0.35	0.41	-0.52	-0.35	-0.43
0.19	AmphiHyp					FR.pkDay	-0.02	-0.21	0.14	0.14	-0.35	-0.26	-0.07	0.08	-0.46	-0.39	-0.47	0.64	0.45	0.35
-0.08	0.2	BenthicLarv					FR.flow	-0.08	-0.27	-0.3	-0.09	-0.55	-0.21	-0.39	0.22	0.15	0.11	-0.19	-0.1	-0.22
0.73	0.13	-0.18	CalCops.larg					SH.airT	-0.23	-0.15	0.65	0.3	0.08	0.09	0.62	0.66	0.73	-0.27	-0.63	-0.48
0.44	0.55	0.36	0.54	CalCops.med					SH.WSpd	0.97	0.13	0.27	0.2	-0.04	-0.29	-0.27	-0.19	0.35	0.19	0.4
0.29	0.35	0.64	0.21	0.6	CalCops.smal					SH.WStr	0.18	0.32	0.18	-0.01	-0.23	-0.19	-0.12	0.33	0.1	0.4
0.25	-0.2	-0.37	0.15	-0.35	-0.31	Chaetognatha					Entr.SST	0.37	0.44	0.08	0.6	0.61	0.68	-0.25	-0.61	-0.26
-0.12	0.28	0.54	-0.09	0.35	0.54	-0.55	Cladocera					Entr.SSS	0.06	0.43	0.04	0.05	0.15	0.04	-0.22	-0.25
-0.1	0.22	0.57	-0.2	0.25	0.55	-0.2	0.32	Ctenophora					Chrom.SST	0.35	0.01	0.24	0.15	0.03	-0.01	0.14
0.09	-0.13	0.08	0.18	-0.17	0.27	0.38	0.14	0.12	Euphs					Chrom.SSS	-0.23	-0.01	-0.1	0.18	0.03	-0.03
-0.27	0.12	0.32	-0.41	-0.27	0.18	-0.25	0.57	0.26	0.4	Fish					PDO	0.78	0.8	-0.62	-0.73	-0.46
-0.1	0.29	0.68	-0.08	0.36	0.46	-0.07	0.24	0.64	0.13	0.16	Larvacea					ONI	0.96	-0.49	-0.89	-0.27
-0.27	0.08	0.54	-0.3	-0.02	0.24	-0.22	0.14	0.36	-0.02	0.3	0.33	Medusae					MEI	-0.48	-0.93	-0.34
-0.12	0.38	0.26	0.02	0.06	0.34	-0.17	0.57	0.37	0.3	0.65	0.13	0.22	Natantia					NPGO	0.55	0.51
0.56	0.5	0.51	0.36	0.71	0.79	-0.24	0.37	0.33	-0.08	-0.08	0.19	0.09	0.21	NonCalCops					SOI	0.31
0.7	0.32	0.1	0.58	0.44	0.2	0.03	0.14	-0.02	-0.05	-0.19	-0.2	0.12	0.14	0.55	Ostracoda					BloomDay
0.4	0.14	-0.03	0.33	0.08	-0.08	0.36	0.07	-0.31	0.12	0.11	0.02	0.09	0.07	0.05	0.42	PolychaetPelagic
0.27	0.74	0.46	0.39	0.74	0.62	-0.1	0.4	0.35	0.26	0.04	0.57	0.05	0.31	0.59	0.3	0.19	Pteropods
0.21	-0.02	0.37	-0.12	-0.26	0.32	0.17	0.23	0.34	0.48	0.63	0.19	0.19	0.45	0.21	0.09	0.11	-0.03	Repantia
0.23	0.67	0.55	0.2	0.61	0.64	-0.35	0.64	0.49	0.08	0.37	0.49	0.17	0.5	0.64	0.3	0.28	0.71	0.3	Siphonophorae
